# Supplementary material for: Glioma-Associated Stromal Cells Stimulate Glioma Malignancy by Regulating the Tumor Immune Microenvironment
Source: Front Oncol. 2021 Apr 29;11:672928. doi: 10.3389/fonc.2021.672928 (PMC8117153; doi:10.3389/fonc.2021.672928)
Supplement: Supplementary file 10 [file Table_1.xlsx]

## Sheet: S_Table 1
Supplementary Table 1 Gene sets for GASC score, stemness score, mesenchymal-EMT score, tumorigenic cytokines score and angiogenic activity score
GASC score	stemness score	mesenchymal-EMT score	tumorigenic cytokines score	angiogenic activity score
ACTA1	CD44	CDH1	CCL3	ADE2H1
ALCAM	DLL3	CDH2	CLEC11A	AND-1
CD14	NANOG	MMP2	CSF2	ARHC
CD34	NES	NCOR1	FGF2	ARHGEF3
CD44	NOTCH1	PTN	IFNG	AXIN2
CD9	OLIG2	SNAI1	IL10	BAF53A
CSPG4	PROM1	SNAI2	IL15	BBC3
ENG	SOX2	VIM	IL17	BF
GFAP	SOX9	ZEB1	IL1RN	BHLHB2
ITGAM		ZEB2	IL2	BM032
NT5E			IL4	BM039
PDGFRB			IL6	CBX1
PECAM1			IL7	CCT5
PTPRC			IL8	CCT8
S100A4			LIF	CHEK1
THY1			TNF	CLC
				CLCN6
				CORO1C
				CST3
				CTSF
				DC13
				DCK
				DKFZP434C211
				DPP7
				EIF4EBP1
				EIF4G1
				EMP2
				ENO1
				ERP70
				F10
				F3
				FABP5
				FADS1
				FADS2
				FCGRT
				FDPS
				FLJ10036
				FLJ10292
				FLJ10407
				FLJ10618
				FLJ10948
				FLJ10956
				FLJ12810
				FLJ13052
				FLJ20331
				FLJ20367
				FLJ20425
				FLJ20764
				FLJ23462
				FLJ23468
				FLNC
				FN14
				FYCO1
				GATM
				GGH
				GNG11
				H2AFZ
				HAS2
				HMGCS1
				HNRPA2B1
				HNRPAB
				HRI
				HSPC111
				HSPC224
				HSPC228
				IDI1
				IFITM1
				IGBP1
				IL1R1
				IL6ST
				INSIG1
				ITGA6
				JTV1
				KIAA0090
				KIAA0203
				KIAA0806
				KIAA0874
				KIAA1036
				KIAA1095
				KIAA1109
				KIAA1305
				KIAA1536
				LDB1
				LMNB2
				LOC51128
				LOC51192
				LOC51313
				LOC51668
				LOC51670
				LOC51696
				LOC55884
				LOC56898
				LOC56926
				LOC57100
				LOC57213
				LPIN1
				LSM3
				LUM
				MAN1A1
				MAPK8IP2
				MAPRE1
				MCM3
				MCM7
				MCT-1
				MFGE8
				MGC11266
				MGC2722
				MIG-6
				MNAT1
				MPB1
				MRPL12
				MRPL37
				MRPS28
				MSN
				MVD
				MXI1
				MYBL1
				MYBL2
				MYL6
				NIFU
				NME1
				NUDT1
				NUP107
				OIP2
				P40
				p53R2
				PA26
				PFKP
				PFN1
				PheHB
				PKIG
				PLAUR
				PLOD2
				PNN
				POLE2
				POR
				PP15
				PRO2463
				PSMA7
				PSMB7
				PSMC3
				PSMD12
				PSMD2
				PTMA
				PTS
				PURB
				RANBP1
				RARRES3
				RBM14
				RDGBB
				RFC3
				RNASE4
				RNASEHI
				RPLP2
				RPP40
				SBB103
				SCD
				SDC1
				SDFR1
				SELENBP1
				SFRS10
				SFRS2
				SLC11A3
				SLC16A1
				SLC25A5
				SLPI
				SMS
				SNRPA
				SNRPA1
				SNRPB
				SNRPC
				SNRPE
				SQLE
				SRM
				SSR3
				STK17A
				STK18
				STRIN
				TCEB1
				TCTEL1
				TFPI2
				TIMP2
				TUBG1
				UAP1
				UMPK
				VDAC1
				ZFP106
				ZNF219
				ZNF36

## Sheet: S_Table 2
Supplementary Table 2 Biological process (BP) results of GO analysis of up-regulated DEGs between high- and low-GASC groups
All gliomas from TCGA				All gliomas from CGGA				HGG from TCGA				HGG from CGGA
ID	Description	p.adjust		ID	Description	p.adjust		ID	Description	p.adjust		ID	Description	p.adjust
GO:0009952	anterior/posterior pattern specification	3.20366e-16		GO:0042110	T cell activation	5.15394e-45		GO:0060326	cell chemotaxis	9.96236e-13		GO:0050900	leukocyte migration	2.25995e-42
GO:0060326	cell chemotaxis	6.29854e-13		GO:0050900	leukocyte migration	7.3111e-45		GO:1990868	response to chemokine	1.12068e-12		GO:0042119	neutrophil activation	1.38829e-39
GO:0048247	lymphocyte chemotaxis	6.29854e-13		GO:0042119	neutrophil activation	3.39782e-41		GO:1990869	cellular response to chemokine	1.12068e-12		GO:0042110	T cell activation	3.63017e-38
GO:0003002	regionalization	6.29854e-13		GO:0007159	leukocyte cell-cell adhesion	5.15847e-40		GO:0070098	chemokine-mediated signaling pathway	1.78405e-12		GO:0030198	extracellular matrix organization	2.13195e-36
GO:1990868	response to chemokine	6.29854e-13		GO:0030198	extracellular matrix organization	3.86532e-38		GO:0048247	lymphocyte chemotaxis	1.99862e-11		GO:0002283	neutrophil activation involved in immune response	3.16383e-36
GO:1990869	cellular response to chemokine	6.29854e-13		GO:0043062	extracellular structure organization	4.28478e-38		GO:0009952	anterior/posterior pattern specification	3.12965e-11		GO:0002446	neutrophil mediated immunity	4.06489e-36
GO:0070098	chemokine-mediated signaling pathway	9.56088e-13		GO:0002283	neutrophil activation involved in immune response	6.45578e-38		GO:0030595	leukocyte chemotaxis	3.39335e-10		GO:0002237	response to molecule of bacterial origin	6.04761e-36
GO:0007389	pattern specification process	7.23324e-12		GO:0002446	neutrophil mediated immunity	1.02828e-37		GO:0002548	monocyte chemotaxis	4.65075e-09		GO:0043312	neutrophil degranulation	6.28342e-36
GO:0048706	embryonic skeletal system development	1.01101e-11		GO:0043312	neutrophil degranulation	1.50562e-37		GO:0050900	leukocyte migration	6.07875e-09		GO:0043062	extracellular structure organization	1.90172e-35
GO:0001906	cell killing	6.09333e-11		GO:0097529	myeloid leukocyte migration	4.50867e-36		GO:0003002	regionalization	6.64766e-09		GO:0007159	leukocyte cell-cell adhesion	4.73279e-35
GO:0030595	leukocyte chemotaxis	1.12242e-10		GO:0045785	positive regulation of cell adhesion	1.50171e-35		GO:0072676	lymphocyte migration	6.93161e-09		GO:0032496	response to lipopolysaccharide	3.72548e-34
GO:0048704	embryonic skeletal system morphogenesis	2.77088e-10		GO:0050863	regulation of T cell activation	1.60513e-35		GO:0007389	pattern specification process	1.9711e-08		GO:0097529	myeloid leukocyte migration	7.82601e-33
GO:0048705	skeletal system morphogenesis	4.53706e-10		GO:1903037	regulation of leukocyte cell-cell adhesion	4.78203e-35		GO:0030593	neutrophil chemotaxis	2.12587e-08		GO:0060326	cell chemotaxis	8.03089e-33
GO:0072676	lymphocyte migration	5.56438e-10		GO:0051249	regulation of lymphocyte activation	8.58231e-35		GO:0071674	mononuclear cell migration	2.38027e-08		GO:0045785	positive regulation of cell adhesion	3.88362e-31
GO:0002548	monocyte chemotaxis	1.19235e-09		GO:0002237	response to molecule of bacterial origin	8.58231e-35		GO:0048704	embryonic skeletal system morphogenesis	3.60267e-08		GO:0050863	regulation of T cell activation	5.87623e-31
GO:0001819	positive regulation of cytokine production	5.44655e-09		GO:0001819	positive regulation of cytokine production	1.75267e-34		GO:0048706	embryonic skeletal system development	3.74837e-08		GO:1903037	regulation of leukocyte cell-cell adhesion	2.2625e-30
GO:0050900	leukocyte migration	9.93406e-09		GO:0060326	cell chemotaxis	2.62255e-34		GO:0001906	cell killing	6.64127e-08		GO:0030595	leukocyte chemotaxis	4.1235e-30
GO:0071674	mononuclear cell migration	1.27698e-08		GO:0070661	leukocyte proliferation	3.37636e-34		GO:1990266	neutrophil migration	1.06386e-07		GO:0050867	positive regulation of cell activation	9.47819e-30
GO:0030593	neutrophil chemotaxis	1.27698e-08		GO:1903039	positive regulation of leukocyte cell-cell adhesion	3.91826e-34		GO:0048705	skeletal system morphogenesis	1.30648e-07		GO:0022407	regulation of cell-cell adhesion	9.49834e-30
GO:0042110	T cell activation	1.81021e-08		GO:0046651	lymphocyte proliferation	5.34513e-34		GO:0042110	T cell activation	1.36733e-07		GO:0051249	regulation of lymphocyte activation	1.03552e-29
GO:0048562	embryonic organ morphogenesis	2.16874e-08		GO:0032943	mononuclear cell proliferation	9.14974e-34		GO:0071621	granulocyte chemotaxis	1.7035e-07		GO:0070661	leukocyte proliferation	1.86163e-29
GO:0010818	T cell chemotaxis	2.51503e-08		GO:0002697	regulation of immune effector process	1.10987e-33		GO:0097529	myeloid leukocyte migration	3.73113e-07		GO:0001819	positive regulation of cytokine production	3.11387e-29
GO:0050863	regulation of T cell activation	2.87035e-08		GO:0050867	positive regulation of cell activation	1.20121e-33		GO:0050863	regulation of T cell activation	7.67108e-07		GO:1903039	positive regulation of leukocyte cell-cell adhesion	3.50578e-29
GO:0002706	regulation of lymphocyte mediated immunity	6.42032e-08		GO:0022407	regulation of cell-cell adhesion	1.47215e-33		GO:0097530	granulocyte migration	1.12026e-06		GO:0046651	lymphocyte proliferation	6.02165e-29
GO:1990266	neutrophil migration	7.51276e-08		GO:0022409	positive regulation of cell-cell adhesion	9.41341e-33		GO:0001819	positive regulation of cytokine production	1.74129e-06		GO:0032943	mononuclear cell proliferation	9.57608e-29
GO:0048568	embryonic organ development	1.13408e-07		GO:0070663	regulation of leukocyte proliferation	9.69863e-33		GO:0002706	regulation of lymphocyte mediated immunity	2.29535e-06		GO:0070663	regulation of leukocyte proliferation	1.00714e-28
GO:0071621	granulocyte chemotaxis	1.34541e-07		GO:0030595	leukocyte chemotaxis	1.80377e-32		GO:0001910	regulation of leukocyte mediated cytotoxicity	2.37388e-06		GO:0032103	positive regulation of response to external stimulus	1.13106e-28
GO:0097529	myeloid leukocyte migration	6.03309e-07		GO:0032496	response to lipopolysaccharide	2.0951e-32		GO:0010818	T cell chemotaxis	3.2948e-06		GO:0022409	positive regulation of cell-cell adhesion	2.40207e-28
GO:0050715	positive regulation of cytokine secretion	8.42709e-07		GO:0050670	regulation of lymphocyte proliferation	5.08217e-32		GO:0031341	regulation of cell killing	3.56796e-06		GO:0050670	regulation of lymphocyte proliferation	7.99867e-28
GO:0001909	leukocyte mediated cytotoxicity	9.58154e-07		GO:0032944	regulation of mononuclear cell proliferation	6.90455e-32		GO:0048562	embryonic organ morphogenesis	1.19975e-05		GO:0032944	regulation of mononuclear cell proliferation	1.04022e-27
GO:0097530	granulocyte migration	9.81317e-07		GO:0002696	positive regulation of leukocyte activation	2.70085e-31		GO:0002703	regulation of leukocyte mediated immunity	2.36251e-05		GO:0002696	positive regulation of leukocyte activation	1.09438e-26
GO:0001910	regulation of leukocyte mediated cytotoxicity	1.0467e-06		GO:0050870	positive regulation of T cell activation	3.96096e-30		GO:1903037	regulation of leukocyte cell-cell adhesion	2.78054e-05		GO:0097530	granulocyte migration	5.86467e-26
GO:0072678	T cell migration	1.13177e-06		GO:0032103	positive regulation of response to external stimulus	1.93092e-28		GO:0072678	T cell migration	2.96952e-05		GO:0050870	positive regulation of T cell activation	6.48444e-26
GO:0002703	regulation of leukocyte mediated immunity	1.26055e-06		GO:0097530	granulocyte migration	3.22478e-28		GO:0050715	positive regulation of cytokine secretion	3.03188e-05		GO:0002697	regulation of immune effector process	1.11769e-25
GO:0031341	regulation of cell killing	2.01939e-06		GO:0030098	lymphocyte differentiation	7.43599e-28		GO:0050663	cytokine secretion	5.53036e-05		GO:0034341	response to interferon-gamma	2.05265e-25
GO:0042129	regulation of T cell proliferation	3.84608e-06		GO:0042098	T cell proliferation	3.36408e-27		GO:0002709	regulation of T cell mediated immunity	5.55434e-05		GO:0071621	granulocyte chemotaxis	6.56919e-25
GO:1903037	regulation of leukocyte cell-cell adhesion	3.84608e-06		GO:0034341	response to interferon-gamma	6.03205e-27		GO:0001909	leukocyte mediated cytotoxicity	6.09503e-05		GO:0071219	cellular response to molecule of bacterial origin	9.44796e-25
GO:0061844	antimicrobial humoral immune response mediated by antimicrobial peptide	3.84608e-06		GO:0002683	negative regulation of immune system process	1.79131e-26		GO:0070661	leukocyte proliferation	7.09304e-05		GO:0030593	neutrophil chemotaxis	3.93983e-24
GO:0019730	antimicrobial humoral response	4.43269e-06		GO:0071621	granulocyte chemotaxis	2.15414e-26		GO:0007159	leukocyte cell-cell adhesion	0.000122025		GO:0050727	regulation of inflammatory response	7.04425e-24
GO:0050663	cytokine secretion	4.43269e-06		GO:1990266	neutrophil migration	2.62982e-26		GO:0048245	eosinophil chemotaxis	0.000128263		GO:0071216	cellular response to biotic stimulus	8.18371e-24
GO:0002819	regulation of adaptive immune response	4.97385e-06		GO:0030593	neutrophil chemotaxis	6.59758e-26		GO:0140131	positive regulation of lymphocyte chemotaxis	0.000128263		GO:0042098	T cell proliferation	9.30713e-24
GO:0031640	killing of cells of other organism	5.50494e-06		GO:0002460	adaptive immune response based on somatic recombination of immune receptors built from immunoglobulin superfamily domains	9.64171e-26		GO:0048568	embryonic organ development	0.000131946		GO:1990266	neutrophil migration	9.53793e-24
GO:0044364	disruption of cells of other organism	5.50494e-06		GO:0050727	regulation of inflammatory response	6.39541e-25		GO:0002819	regulation of adaptive immune response	0.000132447		GO:0071222	cellular response to lipopolysaccharide	5.02671e-23
GO:0002822	regulation of adaptive immune response based on somatic recombination of immune receptors built from immunoglobulin superfamily domains	6.64216e-06		GO:0002685	regulation of leukocyte migration	9.46597e-25		GO:0001914	regulation of T cell mediated cytotoxicity	0.000143883		GO:0002683	negative regulation of immune system process	3.92934e-22
GO:0042098	T cell proliferation	6.64216e-06		GO:0030217	T cell differentiation	1.39008e-24		GO:0050707	regulation of cytokine secretion	0.000147598		GO:0030098	lymphocyte differentiation	4.20156e-21
GO:0050670	regulation of lymphocyte proliferation	8.50621e-06		GO:0051251	positive regulation of lymphocyte activation	1.56053e-24		GO:0006953	acute-phase response	0.000149014		GO:0042129	regulation of T cell proliferation	5.00379e-21
GO:0032944	regulation of mononuclear cell proliferation	8.98079e-06		GO:0042129	regulation of T cell proliferation	6.13271e-24		GO:0055074	calcium ion homeostasis	0.000187975		GO:0071346	cellular response to interferon-gamma	9.25023e-21
GO:0032609	interferon-gamma production	9.25663e-06		GO:0050866	negative regulation of cell activation	1.52328e-23		GO:0070374	positive regulation of ERK1 and ERK2 cascade	0.000187975		GO:0002685	regulation of leukocyte migration	1.12829e-20
GO:0050707	regulation of cytokine secretion	9.28813e-06		GO:0050663	cytokine secretion	5.23962e-23		GO:0032103	positive regulation of response to external stimulus	0.00019013		GO:0051251	positive regulation of lymphocyte activation	1.75082e-20
GO:0032649	regulation of interferon-gamma production	1.59031e-05		GO:0071219	cellular response to molecule of bacterial origin	7.37243e-23		GO:0002704	negative regulation of leukocyte mediated immunity	0.000190336		GO:0050866	negative regulation of cell activation	2.28649e-20
GO:0007159	leukocyte cell-cell adhesion	1.91795e-05		GO:0071346	cellular response to interferon-gamma	1.72675e-22		GO:0002822	regulation of adaptive immune response based on somatic recombination of immune receptors built from immunoglobulin superfamily domains	0.00019881		GO:0002460	adaptive immune response based on somatic recombination of immune receptors built from immunoglobulin superfamily domains	6.84939e-20
GO:0070663	regulation of leukocyte proliferation	2.0858e-05		GO:0002703	regulation of leukocyte mediated immunity	1.72785e-22		GO:0046651	lymphocyte proliferation	0.00022333		GO:0050663	cytokine secretion	1.56711e-19
GO:0046651	lymphocyte proliferation	2.76494e-05		GO:0002449	lymphocyte mediated immunity	2.3229e-22		GO:0032943	mononuclear cell proliferation	0.000242751		GO:1902105	regulation of leukocyte differentiation	5.29191e-19
GO:0032943	mononuclear cell proliferation	3.04461e-05		GO:0002695	negative regulation of leukocyte activation	2.78979e-22		GO:0070663	regulation of leukocyte proliferation	0.000252627		GO:0002695	negative regulation of leukocyte activation	8.09093e-19
GO:0070661	leukocyte proliferation	3.04461e-05		GO:1902105	regulation of leukocyte differentiation	3.63626e-22		GO:0002456	T cell mediated immunity	0.00025554		GO:0030217	T cell differentiation	8.60691e-19
GO:0032103	positive regulation of response to external stimulus	3.10348e-05		GO:0071216	cellular response to biotic stimulus	6.68475e-22		GO:2000403	positive regulation of lymphocyte migration	0.00025554		GO:0070665	positive regulation of leukocyte proliferation	9.46591e-19
GO:0006953	acute-phase response	3.25614e-05		GO:0071222	cellular response to lipopolysaccharide	3.06349e-21		GO:0051249	regulation of lymphocyte activation	0.000260806		GO:0002703	regulation of leukocyte mediated immunity	1.39409e-18
GO:0030574	collagen catabolic process	3.25614e-05		GO:0070665	positive regulation of leukocyte proliferation	6.36501e-21		GO:0032653	regulation of interleukin-10 production	0.000260806		GO:0050671	positive regulation of lymphocyte proliferation	4.12302e-18
GO:0002697	regulation of immune effector process	3.8842e-05		GO:0002699	positive regulation of immune effector process	7.34669e-21		GO:0072677	eosinophil migration	0.000273133		GO:0032946	positive regulation of mononuclear cell proliferation	5.49544e-18
GO:2000403	positive regulation of lymphocyte migration	5.01616e-05		GO:0002819	regulation of adaptive immune response	9.33347e-21		GO:0002707	negative regulation of lymphocyte mediated immunity	0.000285706		GO:0050729	positive regulation of inflammatory response	6.07939e-18
GO:0070374	positive regulation of ERK1 and ERK2 cascade	5.01616e-05		GO:0050671	positive regulation of lymphocyte proliferation	2.10554e-20		GO:0006968	cellular defense response	0.000285706		GO:0070371	ERK1 and ERK2 cascade	1.03918e-17
GO:0010819	regulation of T cell chemotaxis	5.01929e-05		GO:0032946	positive regulation of mononuclear cell proliferation	2.92206e-20		GO:0002697	regulation of immune effector process	0.000285706		GO:0070372	regulation of ERK1 and ERK2 cascade	1.36591e-17
GO:1901623	regulation of lymphocyte chemotaxis	6.296e-05		GO:0050707	regulation of cytokine secretion	6.17202e-20		GO:0001916	positive regulation of T cell mediated cytotoxicity	0.000327335		GO:0042102	positive regulation of T cell proliferation	1.76536e-17
GO:0051249	regulation of lymphocyte activation	0.000108613		GO:0045765	regulation of angiogenesis	1.89637e-19		GO:0042129	regulation of T cell proliferation	0.000353231		GO:0042116	macrophage activation	1.76536e-17
GO:0022407	regulation of cell-cell adhesion	0.000108613		GO:1901342	regulation of vasculature development	2.56746e-19		GO:0022407	regulation of cell-cell adhesion	0.000353231		GO:0002449	lymphocyte mediated immunity	2.58156e-17
GO:0002709	regulation of T cell mediated immunity	0.000113737		GO:0042102	positive regulation of T cell proliferation	2.60886e-19		GO:0032613	interleukin-10 production	0.000353231		GO:0002699	positive regulation of immune effector process	3.18913e-17
GO:0002449	lymphocyte mediated immunity	0.000113737		GO:0042116	macrophage activation	2.60886e-19		GO:0010820	positive regulation of T cell chemotaxis	0.000367841		GO:0002819	regulation of adaptive immune response	3.41766e-17
GO:0035821	modification of morphology or physiology of other organism	0.000122475		GO:0046631	alpha-beta T cell activation	2.67899e-19		GO:0061844	antimicrobial humoral immune response mediated by antimicrobial peptide	0.000374046		GO:0002576	platelet degranulation	1.27096e-16
GO:0022409	positive regulation of cell-cell adhesion	0.000127271		GO:0002822	regulation of adaptive immune response based on somatic recombination of immune receptors built from immunoglobulin superfamily domains	2.97238e-19		GO:1901623	regulation of lymphocyte chemotaxis	0.000378263		GO:0002687	positive regulation of leukocyte migration	1.27096e-16
GO:0002683	negative regulation of immune system process	0.000127271		GO:0045088	regulation of innate immune response	1.18646e-18		GO:0050670	regulation of lymphocyte proliferation	0.000384633		GO:0050707	regulation of cytokine secretion	2.86868e-16
GO:0006959	humoral immune response	0.000129805		GO:0070371	ERK1 and ERK2 cascade	1.90711e-18		GO:0032944	regulation of mononuclear cell proliferation	0.000397472		GO:1990868	response to chemokine	3.22116e-16
GO:2000406	positive regulation of T cell migration	0.000151527		GO:0070372	regulation of ERK1 and ERK2 cascade	2.00398e-18		GO:0002688	regulation of leukocyte chemotaxis	0.000397472		GO:1990869	cellular response to chemokine	3.22116e-16
GO:0055074	calcium ion homeostasis	0.000167962		GO:0051250	negative regulation of lymphocyte activation	2.87297e-18		GO:0042098	T cell proliferation	0.000399097		GO:0002526	acute inflammatory response	3.61692e-16
GO:0048245	eosinophil chemotaxis	0.000169201		GO:0002526	acute inflammatory response	3.15889e-18		GO:0071356	cellular response to tumor necrosis factor	0.000399097		GO:0060333	interferon-gamma-mediated signaling pathway	3.61692e-16
GO:0140131	positive regulation of lymphocyte chemotaxis	0.000169201		GO:0002687	positive regulation of leukocyte migration	5.24013e-18		GO:0002449	lymphocyte mediated immunity	0.000446831		GO:0070098	chemokine-mediated signaling pathway	1.19972e-15
GO:1904894	positive regulation of STAT cascade	0.000185617		GO:1990868	response to chemokine	5.28249e-18		GO:0010819	regulation of T cell chemotaxis	0.000452394		GO:0002822	regulation of adaptive immune response based on somatic recombination of immune receptors built from immunoglobulin superfamily domains	1.5665e-15
GO:1903039	positive regulation of leukocyte cell-cell adhesion	0.000209509		GO:1990869	cellular response to chemokine	5.28249e-18		GO:0006959	humoral immune response	0.000513168		GO:0042089	cytokine biosynthetic process	1.66873e-15
GO:0001914	regulation of T cell mediated cytotoxicity	0.000219013		GO:0006909	phagocytosis	5.63887e-18		GO:0021602	cranial nerve morphogenesis	0.000520346		GO:0042107	cytokine metabolic process	2.1854e-15
GO:0042102	positive regulation of T cell proliferation	0.000244966		GO:0001818	negative regulation of cytokine production	1.98603e-17		GO:1903039	positive regulation of leukocyte cell-cell adhesion	0.000597206		GO:0071674	mononuclear cell migration	2.33668e-15
GO:0002688	regulation of leukocyte chemotaxis	0.000249715		GO:0007162	negative regulation of cell adhesion	2.64711e-17		GO:0019730	antimicrobial humoral response	0.000677831		GO:0002573	myeloid leukocyte differentiation	2.36113e-15
GO:0048608	reproductive structure development	0.000284203		GO:0006959	humoral immune response	5.31585e-17		GO:0006874	cellular calcium ion homeostasis	0.000677831		GO:0006959	humoral immune response	2.85441e-15
GO:0051852	disruption by host of symbiont cells	0.000302743		GO:0050777	negative regulation of immune response	5.68282e-17		GO:0031640	killing of cells of other organism	0.000696445		GO:0070374	positive regulation of ERK1 and ERK2 cascade	3.61982e-15
GO:0050870	positive regulation of T cell activation	0.000302743		GO:0034612	response to tumor necrosis factor	6.5064e-17		GO:0044364	disruption of cells of other organism	0.000696445		GO:0042108	positive regulation of cytokine biosynthetic process	3.77126e-15
GO:0061458	reproductive system development	0.000308913		GO:0050764	regulation of phagocytosis	6.84305e-17		GO:0002685	regulation of leukocyte migration	0.000710023		GO:0007162	negative regulation of cell adhesion	3.79476e-15
GO:0002704	negative regulation of leukocyte mediated immunity	0.000334464		GO:1903706	regulation of hemopoiesis	8.1216e-17		GO:2000406	positive regulation of T cell migration	0.000717209		GO:0050920	regulation of chemotaxis	5.10554e-15
GO:0032680	regulation of tumor necrosis factor production	0.000349651		GO:0042107	cytokine metabolic process	8.18454e-17		GO:0030574	collagen catabolic process	0.000866255		GO:0042035	regulation of cytokine biosynthetic process	6.92144e-15
GO:0032729	positive regulation of interferon-gamma production	0.000362744		GO:0050729	positive regulation of inflammatory response	1.19558e-16		GO:0034612	response to tumor necrosis factor	0.000866593		GO:0150076	neuroinflammatory response	8.59615e-15
GO:0042509	regulation of tyrosine phosphorylation of STAT protein	0.000409285		GO:1904018	positive regulation of vasculature development	1.19558e-16		GO:0022409	positive regulation of cell-cell adhesion	0.000879695		GO:0046631	alpha-beta T cell activation	1.10387e-14
GO:0032640	tumor necrosis factor production	0.000413544		GO:0071706	tumor necrosis factor superfamily cytokine production	1.31076e-16		GO:0050870	positive regulation of T cell activation	0.000938018		GO:0051250	negative regulation of lymphocyte activation	1.16374e-14
GO:1903555	regulation of tumor necrosis factor superfamily cytokine production	0.000413544		GO:0070098	chemokine-mediated signaling pathway	1.32329e-16		GO:0032760	positive regulation of tumor necrosis factor production	0.00108268		GO:0006909	phagocytosis	1.49084e-14
GO:0072677	eosinophil migration	0.000423323		GO:0045619	regulation of lymphocyte differentiation	1.64226e-16		GO:0001913	T cell mediated cytotoxicity	0.00108302		GO:0050764	regulation of phagocytosis	2.91856e-14
GO:0032653	regulation of interleukin-10 production	0.000481136		GO:0002698	negative regulation of immune effector process	1.72866e-16		GO:1904469	positive regulation of tumor necrosis factor secretion	0.00114771		GO:0031589	cell-substrate adhesion	3.10672e-14
GO:0097696	STAT cascade	0.000481136		GO:0050920	regulation of chemotaxis	2.20642e-16		GO:0002690	positive regulation of leukocyte chemotaxis	0.00114771		GO:0050921	positive regulation of chemotaxis	3.37819e-14
GO:0031343	positive regulation of cell killing	0.000481136		GO:1903555	regulation of tumor necrosis factor superfamily cytokine production	2.25372e-16		GO:0002517	T cell tolerance induction	0.00114771		GO:1903706	regulation of hemopoiesis	4.18119e-14
GO:0002707	negative regulation of lymphocyte mediated immunity	0.000481136		GO:0002576	platelet degranulation	2.49312e-16		GO:0031343	positive regulation of cell killing	0.00120733		GO:0033627	cell adhesion mediated by integrin	5.89679e-14
GO:0071219	cellular response to molecule of bacterial origin	0.000481136		GO:0019882	antigen processing and presentation	2.54971e-16		GO:1903557	positive regulation of tumor necrosis factor superfamily cytokine production	0.00122064		GO:0018108	peptidyl-tyrosine phosphorylation	9.65854e-14
GO:0050867	positive regulation of cell activation	0.000495351		GO:0071674	mononuclear cell migration	2.67072e-16		GO:0050727	regulation of inflammatory response	0.00138187		GO:0061900	glial cell activation	1.14185e-13
GO:0001916	positive regulation of T cell mediated cytotoxicity	0.000495351		GO:0060333	interferon-gamma-mediated signaling pathway	3.86322e-16		GO:0050921	positive regulation of chemotaxis	0.00143527		GO:0019882	antigen processing and presentation	1.14185e-13
GO:0010466	negative regulation of peptidase activity	0.000495351		GO:0045766	positive regulation of angiogenesis	3.93508e-16		GO:0030217	T cell differentiation	0.00145126		GO:0045088	regulation of innate immune response	1.26414e-13
GO:0007260	tyrosine phosphorylation of STAT protein	0.000495351		GO:0042089	cytokine biosynthetic process	4.00022e-16		GO:0032680	regulation of tumor necrosis factor production	0.00145126		GO:0018212	peptidyl-tyrosine modification	1.35931e-13
GO:0002793	positive regulation of peptide secretion	0.00050008		GO:0150076	neuroinflammatory response	6.52675e-16		GO:0032609	interferon-gamma production	0.00152678		GO:0006968	cellular defense response	1.41937e-13
GO:0006968	cellular defense response	0.00050008		GO:0001906	cell killing	7.10308e-16		GO:0070372	regulation of ERK1 and ERK2 cascade	0.00154806		GO:1901342	regulation of vasculature development	1.74702e-13
GO:1904892	regulation of STAT cascade	0.00050008		GO:0050868	negative regulation of T cell activation	7.82473e-16		GO:0008228	opsonization	0.00154806		GO:0002548	monocyte chemotaxis	1.81392e-13
GO:0010820	positive regulation of T cell chemotaxis	0.00050008		GO:0032640	tumor necrosis factor production	1.27634e-15		GO:0072503	cellular divalent inorganic cation homeostasis	0.00164099		GO:0030199	collagen fibril organization	2.21542e-13
GO:0071706	tumor necrosis factor superfamily cytokine production	0.00050008		GO:0002688	regulation of leukocyte chemotaxis	1.42699e-15		GO:0032640	tumor necrosis factor production	0.00164099		GO:1902107	positive regulation of leukocyte differentiation	2.56683e-13
GO:0002690	positive regulation of leukocyte chemotaxis	0.000518095		GO:0042035	regulation of cytokine biosynthetic process	1.42699e-15		GO:1903555	regulation of tumor necrosis factor superfamily cytokine production	0.00164099		GO:0045765	regulation of angiogenesis	2.82298e-13
GO:0002456	T cell mediated immunity	0.000522097		GO:0002706	regulation of lymphocyte mediated immunity	1.50195e-15		GO:0042102	positive regulation of T cell proliferation	0.00199081		GO:0045807	positive regulation of endocytosis	3.05735e-13
GO:0030217	T cell differentiation	0.00053046		GO:0050921	positive regulation of chemotaxis	1.62013e-15		GO:0042116	macrophage activation	0.00199081		GO:0002688	regulation of leukocyte chemotaxis	3.18688e-13
GO:0006874	cellular calcium ion homeostasis	0.000593723		GO:0031589	cell-substrate adhesion	1.97046e-15		GO:0045785	positive regulation of cell adhesion	0.00208886		GO:0034612	response to tumor necrosis factor	3.67559e-13
GO:0042531	positive regulation of tyrosine phosphorylation of STAT protein	0.000597076		GO:0042108	positive regulation of cytokine biosynthetic process	2.25914e-15		GO:0071706	tumor necrosis factor superfamily cytokine production	0.00211821		GO:0032623	interleukin-2 production	5.6609e-13
GO:0050714	positive regulation of protein secretion	0.000600068		GO:0032680	regulation of tumor necrosis factor production	3.55299e-15		GO:0001912	positive regulation of leukocyte mediated cytotoxicity	0.00212476		GO:0050730	regulation of peptidyl-tyrosine phosphorylation	6.14129e-13
GO:0046427	positive regulation of JAK-STAT cascade	0.000600068		GO:0045580	regulation of T cell differentiation	4.59235e-15		GO:0032615	interleukin-12 production	0.00212476		GO:0001818	negative regulation of cytokine production	6.47123e-13
GO:0032613	interleukin-10 production	0.000607413		GO:0007596	blood coagulation	8.61806e-15		GO:0002507	tolerance induction	0.00231083		GO:0009612	response to mechanical stimulus	7.28636e-13
GO:0002685	regulation of leukocyte migration	0.000633067		GO:0002573	myeloid leukocyte differentiation	9.71588e-15		GO:0034341	response to interferon-gamma	0.00258383		GO:0050777	negative regulation of immune response	8.94452e-13
GO:0051818	disruption of cells of other organism involved in symbiotic interaction	0.000633067		GO:0002548	monocyte chemotaxis	1.02425e-14		GO:0070371	ERK1 and ERK2 cascade	0.00269874		GO:0007204	positive regulation of cytosolic calcium ion concentration	8.94452e-13
GO:0007548	sex differentiation	0.000635819		GO:0071356	cellular response to tumor necrosis factor	1.02946e-14		GO:0051852	disruption by host of symbiont cells	0.00269874		GO:0071706	tumor necrosis factor superfamily cytokine production	1.10453e-12
GO:0001912	positive regulation of leukocyte mediated cytotoxicity	0.000666106		GO:0002285	lymphocyte activation involved in immune response	1.2036e-14		GO:0002793	positive regulation of peptide secretion	0.0028194		GO:0050766	positive regulation of phagocytosis	1.10453e-12
GO:0032615	interleukin-12 production	0.000666106		GO:0032612	interleukin-1 production	1.32282e-14		GO:0007204	positive regulation of cytosolic calcium ion concentration	0.00284534		GO:0050868	negative regulation of T cell activation	1.2391e-12
GO:0032945	negative regulation of mononuclear cell proliferation	0.000687155		GO:1902107	positive regulation of leukocyte differentiation	1.5666e-14		GO:0032649	regulation of interferon-gamma production	0.00291241		GO:0045619	regulation of lymphocyte differentiation	1.3227e-12
GO:0050672	negative regulation of lymphocyte proliferation	0.000687155		GO:0070374	positive regulation of ERK1 and ERK2 cascade	1.57653e-14		GO:0030098	lymphocyte differentiation	0.0030848		GO:1903555	regulation of tumor necrosis factor superfamily cytokine production	2.19848e-12
GO:0002696	positive regulation of leukocyte activation	0.00069807		GO:0007599	hemostasis	1.65894e-14		GO:0010466	negative regulation of peptidase activity	0.00320103		GO:1904018	positive regulation of vasculature development	3.94454e-12
GO:0050729	positive regulation of inflammatory response	0.000702479		GO:0050817	coagulation	1.89776e-14		GO:0050729	positive regulation of inflammatory response	0.00357013		GO:1903708	positive regulation of hemopoiesis	4.97301e-12
GO:0070372	regulation of ERK1 and ERK2 cascade	0.000726682		GO:0018108	peptidyl-tyrosine phosphorylation	2.40081e-14		GO:0002687	positive regulation of leukocyte migration	0.00358174		GO:0030100	regulation of endocytosis	4.97301e-12
GO:0050868	negative regulation of T cell activation	0.000758635		GO:0031341	regulation of cell killing	3.10766e-14		GO:0071346	cellular response to interferon-gamma	0.00361958		GO:0032635	interleukin-6 production	7.8651e-12
GO:0021602	cranial nerve morphogenesis	0.000767593		GO:0033627	cell adhesion mediated by integrin	3.50072e-14		GO:0001818	negative regulation of cytokine production	0.00361958		GO:0002698	negative regulation of immune effector process	8.5703e-12
GO:0010951	negative regulation of endopeptidase activity	0.000767593		GO:0018212	peptidyl-tyrosine modification	3.52194e-14		GO:0002821	positive regulation of adaptive immune response	0.00370878		GO:0043900	regulation of multi-organism process	1.043e-11
GO:0007259	JAK-STAT cascade	0.000828522		GO:0050730	regulation of peptidyl-tyrosine phosphorylation	4.77762e-14		GO:2000404	regulation of T cell migration	0.00375344		GO:0032640	tumor necrosis factor production	1.13096e-11
GO:0050921	positive regulation of chemotaxis	0.000874157		GO:0046634	regulation of alpha-beta T cell activation	4.82235e-14		GO:0042509	regulation of tyrosine phosphorylation of STAT protein	0.00375379		GO:0022408	negative regulation of cell-cell adhesion	1.17199e-11
GO:0042116	macrophage activation	0.00092418		GO:0061900	glial cell activation	5.15944e-14		GO:0002460	adaptive immune response based on somatic recombination of immune receptors built from immunoglobulin superfamily domains	0.00379214		GO:0070664	negative regulation of leukocyte proliferation	1.52771e-11
GO:0071222	cellular response to lipopolysaccharide	0.00094332		GO:0006968	cellular defense response	5.65641e-14		GO:0050714	positive regulation of protein secretion	0.00379971		GO:0045580	regulation of T cell differentiation	1.5321e-11
GO:2000404	regulation of T cell migration	0.000955454		GO:0022408	negative regulation of cell-cell adhesion	5.86219e-14		GO:0050867	positive regulation of cell activation	0.00379971		GO:0002706	regulation of lymphocyte mediated immunity	2.0924e-11
GO:0046425	regulation of JAK-STAT cascade	0.000979016		GO:0001909	leukocyte mediated cytotoxicity	6.13953e-14		GO:2000401	regulation of lymphocyte migration	0.00384731		GO:0072503	cellular divalent inorganic cation homeostasis	2.09628e-11
GO:0045861	negative regulation of proteolysis	0.000979016		GO:0050766	positive regulation of phagocytosis	7.54279e-14		GO:0002683	negative regulation of immune system process	0.0040043		GO:0051480	regulation of cytosolic calcium ion concentration	2.25792e-11
GO:0046631	alpha-beta T cell activation	0.00103806		GO:1903038	negative regulation of leukocyte cell-cell adhesion	8.08886e-14		GO:0002475	antigen processing and presentation via MHC class Ib	0.00412411		GO:0001774	microglial cell activation	2.36272e-11
GO:0070664	negative regulation of leukocyte proliferation	0.00104454		GO:0045807	positive regulation of endocytosis	1.20393e-13		GO:0002791	regulation of peptide secretion	0.00426356		GO:0002269	leukocyte activation involved in inflammatory response	2.36272e-11
GO:0009954	proximal/distal pattern formation	0.00105658		GO:1903708	positive regulation of hemopoiesis	1.28721e-13		GO:0007260	tyrosine phosphorylation of STAT protein	0.00452858		GO:0045766	positive regulation of angiogenesis	2.38969e-11
GO:0050727	regulation of inflammatory response	0.00121158		GO:0007204	positive regulation of cytosolic calcium ion concentration	1.46214e-13		GO:0050708	regulation of protein secretion	0.00501002		GO:0007596	blood coagulation	2.38969e-11
GO:0071216	cellular response to biotic stimulus	0.00124243		GO:0070664	negative regulation of leukocyte proliferation	1.62725e-13		GO:0070231	T cell apoptotic process	0.00501002		GO:0001906	cell killing	2.66192e-11
GO:0022617	extracellular matrix disassembly	0.00124253		GO:0045089	positive regulation of innate immune response	2.27015e-13		GO:0050920	regulation of chemotaxis	0.00501002		GO:0002367	cytokine production involved in immune response	2.78536e-11
GO:0002237	response to molecule of bacterial origin	0.00126727		GO:0002821	positive regulation of adaptive immune response	2.3874e-13		GO:0051818	disruption of cells of other organism involved in symbiotic interaction	0.00508637		GO:0030099	myeloid cell differentiation	3.01607e-11
GO:0002698	negative regulation of immune effector process	0.00126727		GO:0032623	interleukin-2 production	2.87782e-13		GO:0050868	negative regulation of T cell activation	0.00537031		GO:0032680	regulation of tumor necrosis factor production	3.05491e-11
GO:2000401	regulation of lymphocyte migration	0.00132112		GO:0009615	response to virus	3.76807e-13		GO:0070268	cornification	0.00537031		GO:0042742	defense response to bacterium	4.07462e-11
GO:0070371	ERK1 and ERK2 cascade	0.00132112		GO:0002791	regulation of peptide secretion	3.87725e-13		GO:0002711	positive regulation of T cell mediated immunity	0.00544356		GO:0007599	hemostasis	4.12141e-11
GO:0071356	cellular response to tumor necrosis factor	0.00136871		GO:0002824	positive regulation of adaptive immune response based on somatic recombination of immune receptors built from immunoglobulin superfamily domains	3.92582e-13		GO:0002526	acute inflammatory response	0.00551633		GO:0050817	coagulation	4.59611e-11
GO:0002517	T cell tolerance induction	0.00138882		GO:0030100	regulation of endocytosis	5.21927e-13		GO:0035821	modification of morphology or physiology of other organism	0.00551633		GO:0032637	interleukin-8 production	4.60951e-11
GO:0045785	positive regulation of cell adhesion	0.00139486		GO:0046632	alpha-beta T cell differentiation	5.21927e-13		GO:0046631	alpha-beta T cell activation	0.00558306		GO:1903038	negative regulation of leukocyte cell-cell adhesion	5.59113e-11
GO:0007204	positive regulation of cytosolic calcium ion concentration	0.00139796		GO:0042742	defense response to bacterium	6.29031e-13		GO:0070665	positive regulation of leukocyte proliferation	0.00587801		GO:0002821	positive regulation of adaptive immune response	5.60457e-11
GO:0072503	cellular divalent inorganic cation homeostasis	0.00145894		GO:0032635	interleukin-6 production	6.49917e-13		GO:1904467	regulation of tumor necrosis factor secretion	0.00600881		GO:0002224	toll-like receptor signaling pathway	5.62808e-11
GO:1904469	positive regulation of tumor necrosis factor secretion	0.00149735		GO:0001774	microglial cell activation	6.92072e-13		GO:0070227	lymphocyte apoptotic process	0.00601434		GO:0046718	viral entry into host cell	5.71575e-11
GO:0050731	positive regulation of peptidyl-tyrosine phosphorylation	0.00153546		GO:0002269	leukocyte activation involved in inflammatory response	6.92072e-13		GO:0032693	negative regulation of interleukin-10 production	0.00601434		GO:0032609	interferon-gamma production	5.71575e-11
GO:0008406	gonad development	0.00155778		GO:0002700	regulation of production of molecular mediator of immune response	8.54359e-13		GO:0002696	positive regulation of leukocyte activation	0.00605728		GO:0071356	cellular response to tumor necrosis factor	5.96079e-11
GO:0001818	negative regulation of cytokine production	0.00161386		GO:0043900	regulation of multi-organism process	1.1255e-12		GO:0042531	positive regulation of tyrosine phosphorylation of STAT protein	0.00707226		GO:0002700	regulation of production of molecular mediator of immune response	7.49525e-11
GO:0001913	T cell mediated cytotoxicity	0.00167302		GO:0002704	negative regulation of leukocyte mediated immunity	1.1255e-12		GO:0021545	cranial nerve development	0.00712493		GO:0045089	positive regulation of innate immune response	8.18112e-11
GO:0030098	lymphocyte differentiation	0.00171683		GO:0001910	regulation of leukocyte mediated cytotoxicity	1.32014e-12		GO:0051480	regulation of cytosolic calcium ion concentration	0.00812675		GO:0032612	interleukin-1 production	8.78892e-11
GO:0002791	regulation of peptide secretion	0.00174363		GO:0050708	regulation of protein secretion	1.73931e-12		GO:0002698	negative regulation of immune effector process	0.00812675		GO:0032963	collagen metabolic process	8.78892e-11
GO:0002821	positive regulation of adaptive immune response	0.00180605		GO:0032945	negative regulation of mononuclear cell proliferation	1.96127e-12		GO:0032945	negative regulation of mononuclear cell proliferation	0.00812675		GO:0051047	positive regulation of secretion	9.15481e-11
GO:0050708	regulation of protein secretion	0.00184428		GO:0050672	negative regulation of lymphocyte proliferation	1.96127e-12		GO:0050672	negative regulation of lymphocyte proliferation	0.00812675		GO:0052547	regulation of peptidase activity	9.70694e-11
GO:0008228	opsonization	0.00186779		GO:0052547	regulation of peptidase activity	1.96127e-12		GO:1990774	tumor necrosis factor secretion	0.00866778		GO:0002824	positive regulation of adaptive immune response based on somatic recombination of immune receptors built from immunoglobulin superfamily domains	1.02154e-10
GO:0051873	killing by host of symbiont cells	0.00186779		GO:0032609	interferon-gamma production	1.96127e-12		GO:0002827	positive regulation of T-helper 1 type immune response	0.00871031		GO:0033628	regulation of cell adhesion mediated by integrin	1.03099e-10
GO:0002286	T cell activation involved in immune response	0.00190089		GO:0002286	T cell activation involved in immune response	1.98329e-12		GO:0002695	negative regulation of leukocyte activation	0.00871031		GO:0046634	regulation of alpha-beta T cell activation	1.17313e-10
GO:0032760	positive regulation of tumor necrosis factor production	0.00190089		GO:0002456	T cell mediated immunity	1.98329e-12		GO:0032655	regulation of interleukin-12 production	0.00926602		GO:0032649	regulation of interferon-gamma production	1.28567e-10
GO:0050777	negative regulation of immune response	0.00193359		GO:0009612	response to mechanical stimulus	2.43634e-12		GO:0050764	regulation of phagocytosis	0.0092973		GO:0030193	regulation of blood coagulation	1.36836e-10
GO:0045137	development of primary sexual characteristics	0.00195104		GO:0002690	positive regulation of leukocyte chemotaxis	2.94561e-12		GO:0045861	negative regulation of proteolysis	0.00934093		GO:0030260	entry into host cell	1.3977e-10
GO:0002687	positive regulation of leukocyte migration	0.00195104		GO:0030168	platelet activation	3.16796e-12		GO:1903532	positive regulation of secretion by cell	0.0098934		GO:0044409	entry into host	1.3977e-10
GO:0032496	response to lipopolysaccharide	0.00195104		GO:0032611	interleukin-1 beta production	3.34288e-12		GO:0007492	endoderm development	0.0098934		GO:0051806	entry into cell of other organism involved in symbiotic interaction	1.3977e-10
GO:0034341	response to interferon-gamma	0.00203734		GO:0032649	regulation of interferon-gamma production	3.34288e-12		GO:0002824	positive regulation of adaptive immune response based on somatic recombination of immune receptors built from immunoglobulin superfamily domains	0.0103903		GO:0051828	entry into other organism involved in symbiotic interaction	1.3977e-10
GO:0002695	negative regulation of leukocyte activation	0.00205456		GO:0032653	regulation of interleukin-10 production	4.31271e-12		GO:0002285	lymphocyte activation involved in immune response	0.0110763		GO:1903034	regulation of response to wounding	1.51914e-10
GO:1903038	negative regulation of leukocyte cell-cell adhesion	0.00205456		GO:0051047	positive regulation of secretion	4.31271e-12		GO:0070664	negative regulation of leukocyte proliferation	0.0113759		GO:0032675	regulation of interleukin-6 production	1.56828e-10
GO:0002460	adaptive immune response based on somatic recombination of immune receptors built from immunoglobulin superfamily domains	0.00212212		GO:0002367	cytokine production involved in immune response	4.34751e-12		GO:0071219	cellular response to molecule of bacterial origin	0.0118228		GO:0006874	cellular calcium ion homeostasis	1.59373e-10
GO:0070227	lymphocyte apoptotic process	0.00213748		GO:0032637	interleukin-8 production	4.59317e-12		GO:0019883	antigen processing and presentation of endogenous antigen	0.0118909		GO:0002690	positive regulation of leukocyte chemotaxis	1.61943e-10
GO:1903557	positive regulation of tumor necrosis factor superfamily cytokine production	0.00214187		GO:0051480	regulation of cytosolic calcium ion concentration	4.91471e-12		GO:0030878	thyroid gland development	0.0118909		GO:0051607	defense response to virus	1.68573e-10
GO:0050671	positive regulation of lymphocyte proliferation	0.00215104		GO:0052548	regulation of endopeptidase activity	9.67875e-12		GO:0001787	natural killer cell proliferation	0.0122669		GO:1900046	regulation of hemostasis	1.70413e-10
GO:0032946	positive regulation of mononuclear cell proliferation	0.00229074		GO:0030199	collagen fibril organization	1.01503e-11		GO:0002713	negative regulation of B cell mediated immunity	0.0122669		GO:0055074	calcium ion homeostasis	1.70413e-10
GO:0050730	regulation of peptidyl-tyrosine phosphorylation	0.00256395		GO:0030099	myeloid cell differentiation	1.13654e-11		GO:0002890	negative regulation of immunoglobulin mediated immune response	0.0122669		GO:0006801	superoxide metabolic process	1.70413e-10
GO:0071346	cellular response to interferon-gamma	0.00261573		GO:0032675	regulation of interleukin-6 production	1.29392e-11		GO:0007259	JAK-STAT cascade	0.0122669		GO:0032945	negative regulation of mononuclear cell proliferation	1.70413e-10
GO:0034612	response to tumor necrosis factor	0.00270933		GO:0046718	viral entry into host cell	1.33657e-11		GO:1903038	negative regulation of leukocyte cell-cell adhesion	0.0122669		GO:0050672	negative regulation of lymphocyte proliferation	1.70413e-10
GO:0032655	regulation of interleukin-12 production	0.00271809		GO:0032613	interleukin-10 production	1.52127e-11		GO:0022617	extracellular matrix disassembly	0.0125784		GO:0002285	lymphocyte activation involved in immune response	1.99991e-10
GO:0002285	lymphocyte activation involved in immune response	0.00271809		GO:0002429	immune response-activating cell surface receptor signaling pathway	1.58668e-11		GO:0050671	positive regulation of lymphocyte proliferation	0.012822		GO:1903557	positive regulation of tumor necrosis factor superfamily cytokine production	2.0254e-10
GO:1903532	positive regulation of secretion by cell	0.00277358		GO:1903532	positive regulation of secretion by cell	1.72963e-11		GO:0002237	response to molecule of bacterial origin	0.012886		GO:0032663	regulation of interleukin-2 production	2.11941e-10
GO:0002507	tolerance induction	0.00301625		GO:0010951	negative regulation of endopeptidase activity	1.75567e-11		GO:0032732	positive regulation of interleukin-1 production	0.0132491		GO:0032677	regulation of interleukin-8 production	2.25854e-10
GO:0046634	regulation of alpha-beta T cell activation	0.00310208		GO:1903034	regulation of response to wounding	1.89388e-11		GO:0042130	negative regulation of T cell proliferation	0.0132491		GO:0045730	respiratory burst	2.32526e-10
GO:0002823	negative regulation of adaptive immune response based on somatic recombination of immune receptors built from immunoglobulin superfamily domains	0.00348053		GO:0002224	toll-like receptor signaling pathway	1.90156e-11		GO:0032946	positive regulation of mononuclear cell proliferation	0.0132491		GO:0009615	response to virus	2.50449e-10
GO:0050832	defense response to fungus	0.00348053		GO:0032677	regulation of interleukin-8 production	2.10484e-11		GO:0002286	T cell activation involved in immune response	0.0138305		GO:0002791	regulation of peptide secretion	2.55194e-10
GO:0070665	positive regulation of leukocyte proliferation	0.0036436		GO:0045621	positive regulation of lymphocyte differentiation	2.10789e-11		GO:0019722	calcium-mediated signaling	0.0138305		GO:0019058	viral life cycle	3.10598e-10
GO:0051883	killing of cells in other organism involved in symbiotic interaction	0.00420702		GO:0031295	T cell costimulation	2.20749e-11		GO:0002823	negative regulation of adaptive immune response based on somatic recombination of immune receptors built from immunoglobulin superfamily domains	0.0138305		GO:0061041	regulation of wound healing	3.51599e-10
GO:0002825	regulation of T-helper 1 type immune response	0.00428214		GO:0050715	positive regulation of cytokine secretion	2.27978e-11		GO:0019835	cytolysis	0.0138305		GO:0002456	T cell mediated immunity	3.6747e-10
GO:0050764	regulation of phagocytosis	0.00445181		GO:0042113	B cell activation	2.31733e-11		GO:0010951	negative regulation of endopeptidase activity	0.0142565		GO:1903532	positive regulation of secretion by cell	4.26672e-10
GO:0050920	regulation of chemotaxis	0.00445181		GO:1903557	positive regulation of tumor necrosis factor superfamily cytokine production	2.65228e-11		GO:0002923	regulation of humoral immune response mediated by circulating immunoglobulin	0.0154084		GO:0002718	regulation of cytokine production involved in immune response	4.77025e-10
GO:0042130	negative regulation of T cell proliferation	0.00447876		GO:0042100	B cell proliferation	2.71686e-11		GO:0050731	positive regulation of peptidyl-tyrosine phosphorylation	0.0159213		GO:0050818	regulation of coagulation	4.77025e-10
GO:0051480	regulation of cytosolic calcium ion concentration	0.00465396		GO:0061041	regulation of wound healing	2.76187e-11		GO:0050730	regulation of peptidyl-tyrosine phosphorylation	0.0173615		GO:0033631	cell-cell adhesion mediated by integrin	5.08915e-10
GO:1902105	regulation of leukocyte differentiation	0.00465543		GO:0031294	lymphocyte costimulation	3.2091e-11		GO:0046425	regulation of JAK-STAT cascade	0.0173615		GO:0002221	pattern recognition receptor signaling pathway	5.17221e-10
GO:0002824	positive regulation of adaptive immune response based on somatic recombination of immune receptors built from immunoglobulin superfamily domains	0.00507394		GO:0002705	positive regulation of leukocyte mediated immunity	3.31191e-11		GO:0045672	positive regulation of osteoclast differentiation	0.0175248		GO:0048002	antigen processing and presentation of peptide antigen	6.63819e-10
GO:0002475	antigen processing and presentation via MHC class Ib	0.00528651		GO:0033631	cell-cell adhesion mediated by integrin	3.31191e-11		GO:0001776	leukocyte homeostasis	0.0176534		GO:0048247	lymphocyte chemotaxis	6.75782e-10
GO:0051250	negative regulation of lymphocyte activation	0.00529773		GO:0033628	regulation of cell adhesion mediated by integrin	3.33694e-11		GO:0030101	natural killer cell activation	0.0176534		GO:0032760	positive regulation of tumor necrosis factor production	7.88982e-10
GO:0002287	alpha-beta T cell activation involved in immune response	0.00529773		GO:0032652	regulation of interleukin-1 production	3.35704e-11		GO:0097696	STAT cascade	0.0177344		GO:0030168	platelet activation	8.22417e-10
GO:0002293	alpha-beta T cell differentiation involved in immune response	0.00529773		GO:0072503	cellular divalent inorganic cation homeostasis	3.52062e-11		GO:0042119	neutrophil activation	0.0177344		GO:0031663	lipopolysaccharide-mediated signaling pathway	8.22417e-10
GO:2000514	regulation of CD4-positive, alpha-beta T cell activation	0.00529773		GO:0050731	positive regulation of peptidyl-tyrosine phosphorylation	3.78734e-11		GO:0051047	positive regulation of secretion	0.0184933		GO:0045621	positive regulation of lymphocyte differentiation	8.48134e-10
GO:0046632	alpha-beta T cell differentiation	0.00530153		GO:0072676	lymphocyte migration	3.92618e-11		GO:0002921	negative regulation of humoral immune response	0.0190462		GO:0071260	cellular response to mechanical stimulus	8.66417e-10
GO:0030326	embryonic limb morphogenesis	0.00594055		GO:0030260	entry into host cell	3.92618e-11		GO:0046541	saliva secretion	0.0190462		GO:0032653	regulation of interleukin-10 production	9.32683e-10
GO:0035113	embryonic appendage morphogenesis	0.00594055		GO:0044409	entry into host	3.92618e-11		GO:0051873	killing by host of symbiont cells	0.0190462		GO:0071675	regulation of mononuclear cell migration	9.71212e-10
GO:0050866	negative regulation of cell activation	0.00609407		GO:0051806	entry into cell of other organism involved in symbiotic interaction	3.92618e-11		GO:0050866	negative regulation of cell activation	0.0198045		GO:0050731	positive regulation of peptidyl-tyrosine phosphorylation	1.00474e-09
GO:0002820	negative regulation of adaptive immune response	0.00611592		GO:0051828	entry into other organism involved in symbiotic interaction	3.92618e-11		GO:0032729	positive regulation of interferon-gamma production	0.0198045		GO:0002507	tolerance induction	1.03054e-09
GO:0051047	positive regulation of secretion	0.00629742		GO:0045582	positive regulation of T cell differentiation	4.14792e-11		GO:0050854	regulation of antigen receptor-mediated signaling pathway	0.0198045		GO:0072676	lymphocyte migration	1.03054e-09
GO:0007338	single fertilization	0.00635757		GO:0051607	defense response to virus	4.17517e-11		GO:0046427	positive regulation of JAK-STAT cascade	0.0205313		GO:0007229	integrin-mediated signaling pathway	1.05882e-09
GO:0032740	positive regulation of interleukin-17 production	0.00639918		GO:0002718	regulation of cytokine production involved in immune response	5.51531e-11		GO:0032496	response to lipopolysaccharide	0.0210816		GO:0032102	negative regulation of response to external stimulus	1.3106e-09
GO:0019731	antibacterial humoral response	0.00677191		GO:0050818	regulation of coagulation	5.51531e-11		GO:0002820	negative regulation of adaptive immune response	0.0213873		GO:0050708	regulation of protein secretion	1.36931e-09
GO:0002708	positive regulation of lymphocyte mediated immunity	0.00677191		GO:0019058	viral life cycle	5.71355e-11		GO:0032309	icosanoid secretion	0.0213873		GO:0042113	B cell activation	1.49872e-09
GO:0032693	negative regulation of interleukin-10 production	0.00789687		GO:0006874	cellular calcium ion homeostasis	8.0767e-11		GO:0002825	regulation of T-helper 1 type immune response	0.0217944		GO:0052548	regulation of endopeptidase activity	1.49958e-09
GO:0060749	mammary gland alveolus development	0.00789687		GO:0002221	pattern recognition receptor signaling pathway	8.31989e-11		GO:0032725	positive regulation of granulocyte macrophage colony-stimulating factor production	0.0232568		GO:0007160	cell-matrix adhesion	1.51184e-09
GO:0061377	mammary gland lobule development	0.00789687		GO:0010466	negative regulation of peptidase activity	8.44653e-11		GO:1902713	regulation of interferon-gamma secretion	0.0232568		GO:0031341	regulation of cell killing	2.05523e-09
GO:0001776	leukocyte homeostasis	0.00793986		GO:0043901	negative regulation of multi-organism process	8.51423e-11		GO:0071216	cellular response to biotic stimulus	0.0238074		GO:0045582	positive regulation of T cell differentiation	2.35658e-09
GO:0030101	natural killer cell activation	0.00793986		GO:0032663	regulation of interleukin-2 production	8.8839e-11		GO:1904894	positive regulation of STAT cascade	0.0238074		GO:0001909	leukocyte mediated cytotoxicity	2.47315e-09
GO:0002711	positive regulation of T cell mediated immunity	0.0082805		GO:0030193	regulation of blood coagulation	8.95948e-11		GO:0050918	positive chemotaxis	0.0238074		GO:0002886	regulation of myeloid leukocyte mediated immunity	2.53283e-09
GO:1904467	regulation of tumor necrosis factor secretion	0.00850454		GO:0045576	mast cell activation	9.13517e-11		GO:0071222	cellular response to lipopolysaccharide	0.0238074		GO:0032613	interleukin-10 production	2.53283e-09
GO:0042108	positive regulation of cytokine biosynthetic process	0.00867243		GO:0048002	antigen processing and presentation of peptide antigen	9.33828e-11		GO:0051250	negative regulation of lymphocyte activation	0.0239369		GO:0002705	positive regulation of leukocyte mediated immunity	2.60434e-09
GO:0050829	defense response to Gram-negative bacterium	0.00909783		GO:0032760	positive regulation of tumor necrosis factor production	9.40713e-11		GO:1904892	regulation of STAT cascade	0.0239369		GO:0042094	interleukin-2 biosynthetic process	2.62916e-09
GO:0002292	T cell differentiation involved in immune response	0.00936232		GO:0055074	calcium ion homeostasis	9.40713e-11		GO:0046634	regulation of alpha-beta T cell activation	0.0249143		GO:0002704	negative regulation of leukocyte mediated immunity	2.87667e-09
GO:0050918	positive chemotaxis	0.00936232		GO:1900046	regulation of hemostasis	1.18526e-10		GO:1902105	regulation of leukocyte differentiation	0.026117		GO:0043901	negative regulation of multi-organism process	3.13854e-09
GO:0032635	interleukin-6 production	0.0107546		GO:0002886	regulation of myeloid leukocyte mediated immunity	1.28116e-10		GO:0050766	positive regulation of phagocytosis	0.0269494		GO:0031295	T cell costimulation	3.47517e-09
GO:0032660	regulation of interleukin-17 production	0.0109506		GO:0030888	regulation of B cell proliferation	1.28457e-10		GO:0072604	interleukin-6 secretion	0.0269494		GO:0046632	alpha-beta T cell differentiation	3.86132e-09
GO:0050766	positive regulation of phagocytosis	0.0109506		GO:0002507	tolerance induction	1.48579e-10		GO:0050855	regulation of B cell receptor signaling pathway	0.026959		GO:0031294	lymphocyte costimulation	4.79552e-09
GO:0002712	regulation of B cell mediated immunity	0.0109506		GO:0031343	positive regulation of cell killing	1.65804e-10		GO:0071347	cellular response to interleukin-1	0.0274236		GO:0035987	endodermal cell differentiation	6.4765e-09
GO:0002889	regulation of immunoglobulin mediated immune response	0.0109506		GO:0050673	epithelial cell proliferation	1.80853e-10		GO:0050777	negative regulation of immune response	0.0279136		GO:0072678	T cell migration	6.6975e-09
GO:0021545	cranial nerve development	0.0109506		GO:0046635	positive regulation of alpha-beta T cell activation	1.80853e-10		GO:0071715	icosanoid transport	0.0289038		GO:0050715	positive regulation of cytokine secretion	7.39387e-09
GO:0002827	positive regulation of T-helper 1 type immune response	0.0112819		GO:0002793	positive regulation of peptide secretion	1.86359e-10		GO:1901571	fatty acid derivative transport	0.0289038		GO:0071496	cellular response to external stimulus	8.93193e-09
GO:0042035	regulation of cytokine biosynthetic process	0.0113118		GO:0007229	integrin-mediated signaling pathway	1.86359e-10		GO:0002828	regulation of type 2 immune response	0.0299767		GO:0010951	negative regulation of endopeptidase activity	8.94685e-09
GO:0045088	regulation of innate immune response	0.0113588		GO:0043300	regulation of leukocyte degranulation	3.34102e-10		GO:0032645	regulation of granulocyte macrophage colony-stimulating factor production	0.0331491		GO:0043300	regulation of leukocyte degranulation	9.25553e-09
GO:0052547	regulation of peptidase activity	0.0113588		GO:0071675	regulation of mononuclear cell migration	3.34102e-10		GO:0051883	killing of cells in other organism involved in symbiotic interaction	0.0331491		GO:0032602	chemokine production	9.48465e-09
GO:0035710	CD4-positive, alpha-beta T cell activation	0.0114894		GO:0032102	negative regulation of response to external stimulus	3.39098e-10		GO:0002724	regulation of T cell cytokine production	0.0333524		GO:0048660	regulation of smooth muscle cell proliferation	9.73992e-09
GO:0042742	defense response to bacterium	0.0114894		GO:0007160	cell-matrix adhesion	3.43994e-10		GO:0002699	positive regulation of immune effector process	0.0333524		GO:0010466	negative regulation of peptidase activity	1.01519e-08
GO:0002699	positive regulation of immune effector process	0.0114894		GO:0035710	CD4-positive, alpha-beta T cell activation	4.56876e-10		GO:0002446	neutrophil mediated immunity	0.0360994		GO:0002286	T cell activation involved in immune response	1.07047e-08
GO:0032963	collagen metabolic process	0.0116711		GO:0016064	immunoglobulin mediated immune response	4.83037e-10		GO:0032731	positive regulation of interleukin-1 beta production	0.0365101		GO:0002218	activation of innate immune response	1.16446e-08
GO:0009620	response to fungus	0.0116711		GO:0019884	antigen processing and presentation of exogenous antigen	5.2029e-10		GO:0032814	regulation of natural killer cell activation	0.0369788		GO:0045576	mast cell activation	1.17279e-08
GO:0002700	regulation of production of molecular mediator of immune response	0.0116711		GO:0051048	negative regulation of secretion	5.59932e-10		GO:0046632	alpha-beta T cell differentiation	0.0369788		GO:0002440	production of molecular mediator of immune response	1.2539e-08
GO:0045580	regulation of T cell differentiation	0.0116711		GO:0071260	cellular response to mechanical stimulus	6.06152e-10		GO:0002643	regulation of tolerance induction	0.0387074		GO:0048659	smooth muscle cell proliferation	1.28566e-08
GO:0002701	negative regulation of production of molecular mediator of immune response	0.0116969		GO:0007565	female pregnancy	6.06637e-10		GO:0032604	granulocyte macrophage colony-stimulating factor production	0.0387074		GO:0006953	acute-phase response	1.28633e-08
GO:0042092	type 2 immune response	0.0116969		GO:0050714	positive regulation of protein secretion	6.17262e-10		GO:0035036	sperm-egg recognition	0.0387074		GO:0002577	regulation of antigen processing and presentation	1.29898e-08
GO:1990774	tumor necrosis factor secretion	0.0116969		GO:0033003	regulation of mast cell activation	6.17262e-10		GO:0050704	regulation of interleukin-1 secretion	0.0387074		GO:0044706	multi-multicellular organism process	1.35157e-08
GO:1903556	negative regulation of tumor necrosis factor superfamily cytokine production	0.0120644		GO:0097028	dendritic cell differentiation	6.17262e-10		GO:0032652	regulation of interleukin-1 production	0.0404156		GO:0007565	female pregnancy	1.49336e-08
GO:0052548	regulation of endopeptidase activity	0.0122343		GO:1903531	negative regulation of secretion by cell	6.59612e-10		GO:0032635	interleukin-6 production	0.0417819		GO:0019884	antigen processing and presentation of exogenous antigen	1.49336e-08
GO:0002526	acute inflammatory response	0.0130415		GO:0045730	respiratory burst	6.987e-10		GO:0007218	neuropeptide signaling pathway	0.0421273		GO:0030888	regulation of B cell proliferation	1.51998e-08
GO:0002385	mucosal immune response	0.0131275		GO:0019724	B cell mediated immunity	7.19176e-10		GO:0071887	leukocyte apoptotic process	0.0421273		GO:0034113	heterotypic cell-cell adhesion	1.51998e-08
GO:0042471	ear morphogenesis	0.0134701		GO:0032655	regulation of interleukin-12 production	7.68903e-10		GO:0018108	peptidyl-tyrosine phosphorylation	0.044046		GO:0045123	cellular extravasation	1.51998e-08
GO:0001787	natural killer cell proliferation	0.0141358		GO:0043367	CD4-positive, alpha-beta T cell differentiation	9.91661e-10		GO:0002708	positive regulation of lymphocyte mediated immunity	0.044046		GO:0032743	positive regulation of interleukin-2 production	1.54991e-08
GO:0002713	negative regulation of B cell mediated immunity	0.0141358		GO:0050710	negative regulation of cytokine secretion	9.91661e-10		GO:0043368	positive T cell selection	0.044046		GO:0042554	superoxide anion generation	1.92963e-08
GO:0002890	negative regulation of immunoglobulin mediated immune response	0.0141358		GO:0043030	regulation of macrophage activation	1.10019e-09		GO:0043030	regulation of macrophage activation	0.044046		GO:0043030	regulation of macrophage activation	1.99492e-08
GO:0043029	T cell homeostasis	0.0146138		GO:0046633	alpha-beta T cell proliferation	1.17402e-09		GO:0021675	nerve development	0.0440929		GO:0046635	positive regulation of alpha-beta T cell activation	2.0077e-08
GO:0043030	regulation of macrophage activation	0.0148213		GO:0032602	chemokine production	1.27864e-09		GO:0042268	regulation of cytolysis	0.0443065		GO:0032611	interleukin-1 beta production	2.02509e-08
GO:0019883	antigen processing and presentation of endogenous antigen	0.0148214		GO:0002407	dendritic cell chemotaxis	1.34374e-09		GO:0018212	peptidyl-tyrosine modification	0.0465776		GO:0032757	positive regulation of interleukin-8 production	2.46631e-08
GO:0030878	thyroid gland development	0.0148214		GO:0070555	response to interleukin-1	1.3988e-09		GO:0002701	negative regulation of production of molecular mediator of immune response	0.0477487		GO:0051048	negative regulation of secretion	2.50855e-08
GO:0042119	neutrophil activation	0.0150299		GO:0032615	interleukin-12 production	1.54733e-09		GO:0032735	positive regulation of interleukin-12 production	0.0477487		GO:0045086	positive regulation of interleukin-2 biosynthetic process	2.60521e-08
GO:0007492	endoderm development	0.0157889		GO:0002440	production of molecular mediator of immune response	1.57941e-09		GO:0042092	type 2 immune response	0.0477487		GO:0001910	regulation of leukocyte mediated cytotoxicity	2.64843e-08
GO:0032620	interleukin-17 production	0.0161445		GO:0002708	positive regulation of lymphocyte mediated immunity	1.62204e-09						GO:0070555	response to interleukin-1	2.69005e-08
GO:0051851	modification by host of symbiont morphology or physiology	0.0169206		GO:0002218	activation of innate immune response	2.01051e-09						GO:0016064	immunoglobulin mediated immune response	2.87724e-08
GO:0042089	cytokine biosynthetic process	0.0171664		GO:0035987	endodermal cell differentiation	2.13719e-09						GO:0042100	B cell proliferation	3.23413e-08
GO:0034123	positive regulation of toll-like receptor signaling pathway	0.0171664		GO:0002709	regulation of T cell mediated immunity	2.16029e-09						GO:0001706	endoderm formation	3.36209e-08
GO:0035107	appendage morphogenesis	0.0171664		GO:0007249	I-kappaB kinase/NF-kappaB signaling	2.28593e-09						GO:0032755	positive regulation of interleukin-6 production	3.96546e-08
GO:0035108	limb morphogenesis	0.0171664		GO:0048525	negative regulation of viral process	2.32448e-09						GO:0014002	astrocyte development	3.96739e-08
GO:0002251	organ or tissue specific immune response	0.0177582		GO:0045861	negative regulation of proteolysis	2.34407e-09						GO:0002758	innate immune response-activating signal transduction	4.04266e-08
GO:0042107	cytokine metabolic process	0.0177582		GO:0032963	collagen metabolic process	2.55248e-09						GO:0019724	B cell mediated immunity	4.08116e-08
GO:0002923	regulation of humoral immune response mediated by circulating immunoglobulin	0.0177582		GO:0048247	lymphocyte chemotaxis	2.58348e-09						GO:0006022	aminoglycan metabolic process	4.25599e-08
GO:0051673	membrane disruption in other organism	0.0177582		GO:0044706	multi-multicellular organism process	2.9529e-09						GO:1903531	negative regulation of secretion by cell	4.33669e-08
GO:0060272	embryonic skeletal joint morphogenesis	0.0177582		GO:1903900	regulation of viral life cycle	2.95577e-09						GO:0032729	positive regulation of interferon-gamma production	4.39393e-08
GO:1905941	positive regulation of gonad development	0.0177582		GO:0072678	T cell migration	3.49768e-09						GO:0002793	positive regulation of peptide secretion	4.56603e-08
GO:2001204	regulation of osteoclast development	0.0177582		GO:0002673	regulation of acute inflammatory response	3.67388e-09						GO:0046633	alpha-beta T cell proliferation	5.92075e-08
GO:1903706	regulation of hemopoiesis	0.0180761		GO:0072593	reactive oxygen species metabolic process	3.98434e-09						GO:0050673	epithelial cell proliferation	6.00506e-08
GO:0007162	negative regulation of cell adhesion	0.0183876		GO:0042130	negative regulation of T cell proliferation	4.05351e-09						GO:0045071	negative regulation of viral genome replication	6.16284e-08
GO:0019835	cytolysis	0.0192745		GO:0045071	negative regulation of viral genome replication	4.05351e-09						GO:0050710	negative regulation of cytokine secretion	6.2559e-08
GO:0002227	innate immune response in mucosa	0.0192745		GO:0001763	morphogenesis of a branching structure	4.05351e-09						GO:0043123	positive regulation of I-kappaB kinase/NF-kappaB signaling	6.2559e-08
GO:0071677	positive regulation of mononuclear cell migration	0.0192745		GO:0010810	regulation of cell-substrate adhesion	4.10373e-09						GO:0001503	ossification	6.41638e-08
GO:0032732	positive regulation of interleukin-1 production	0.0196269		GO:0048660	regulation of smooth muscle cell proliferation	4.32284e-09						GO:0007249	I-kappaB kinase/NF-kappaB signaling	6.4589e-08
GO:0032675	regulation of interleukin-6 production	0.0198903		GO:0006953	acute-phase response	4.47802e-09						GO:0010810	regulation of cell-substrate adhesion	6.87357e-08
GO:0032652	regulation of interleukin-1 production	0.0201967		GO:0006801	superoxide metabolic process	4.84989e-09						GO:0045861	negative regulation of proteolysis	7.12575e-08
GO:0048736	appendage development	0.0202794		GO:0032733	positive regulation of interleukin-10 production	4.84989e-09						GO:0010818	T cell chemotaxis	7.33638e-08
GO:0060173	limb development	0.0202794		GO:0071496	cellular response to external stimulus	5.18984e-09						GO:0016485	protein processing	7.48593e-08
GO:0001580	detection of chemical stimulus involved in sensory perception of bitter taste	0.0208825		GO:0048659	smooth muscle cell proliferation	5.85997e-09						GO:1905517	macrophage migration	8.13892e-08
GO:0035136	forelimb morphogenesis	0.0208825		GO:0002758	innate immune response-activating signal transduction	5.86317e-09						GO:0002478	antigen processing and presentation of exogenous peptide antigen	8.13919e-08
GO:0002294	CD4-positive, alpha-beta T cell differentiation involved in immune response	0.0208825		GO:0042094	interleukin-2 biosynthetic process	5.97429e-09						GO:0035710	CD4-positive, alpha-beta T cell activation	9.17383e-08
GO:0051222	positive regulation of protein transport	0.0209228		GO:0061138	morphogenesis of a branching epithelium	7.75506e-09						GO:0072593	reactive oxygen species metabolic process	9.24902e-08
GO:0071887	leukocyte apoptotic process	0.0209441		GO:0001503	ossification	7.94335e-09						GO:0048661	positive regulation of smooth muscle cell proliferation	1.00326e-07
GO:0022408	negative regulation of cell-cell adhesion	0.0215263		GO:0002292	T cell differentiation involved in immune response	8.11402e-09						GO:0030574	collagen catabolic process	1.03131e-07
GO:0002719	negative regulation of cytokine production involved in immune response	0.0215263		GO:0036336	dendritic cell migration	8.14821e-09						GO:0032655	regulation of interleukin-12 production	1.07885e-07
GO:0045672	positive regulation of osteoclast differentiation	0.0215263		GO:0032651	regulation of interleukin-1 beta production	9.04297e-09						GO:0051701	interaction with host	1.16376e-07
GO:0002921	negative regulation of humoral immune response	0.021745		GO:0002448	mast cell mediated immunity	9.11349e-09						GO:0002544	chronic inflammatory response	1.18198e-07
GO:0051702	interaction with symbiont	0.0217466		GO:0032757	positive regulation of interleukin-8 production	9.11349e-09						GO:0045076	regulation of interleukin-2 biosynthetic process	1.18198e-07
GO:0051216	cartilage development	0.0217466		GO:0050864	regulation of B cell activation	1.02335e-08						GO:0002407	dendritic cell chemotaxis	1.32489e-07
GO:0009566	fertilization	0.0220957		GO:0002478	antigen processing and presentation of exogenous peptide antigen	1.05653e-08						GO:0071347	cellular response to interleukin-1	1.35488e-07
GO:0009913	epidermal cell differentiation	0.0220957		GO:2001185	regulation of CD8-positive, alpha-beta T cell activation	1.14062e-08						GO:0032652	regulation of interleukin-1 production	1.43497e-07
GO:0002260	lymphocyte homeostasis	0.0238017		GO:0036037	CD8-positive, alpha-beta T cell activation	1.14062e-08						GO:2001185	regulation of CD8-positive, alpha-beta T cell activation	1.44275e-07
GO:0032800	receptor biosynthetic process	0.0244121		GO:0001912	positive regulation of leukocyte mediated cytotoxicity	1.16276e-08						GO:0001776	leukocyte homeostasis	1.44275e-07
GO:0002718	regulation of cytokine production involved in immune response	0.0244977		GO:0001706	endoderm formation	1.28254e-08						GO:0002709	regulation of T cell mediated immunity	1.44761e-07
GO:0042088	T-helper 1 type immune response	0.0245865		GO:0046637	regulation of alpha-beta T cell differentiation	1.32293e-08						GO:0034121	regulation of toll-like receptor signaling pathway	1.44761e-07
GO:0018108	peptidyl-tyrosine phosphorylation	0.0251054		GO:0032633	interleukin-4 production	1.35169e-08						GO:0071559	response to transforming growth factor beta	1.47053e-07
GO:0046637	regulation of alpha-beta T cell differentiation	0.0254029		GO:0071559	response to transforming growth factor beta	1.46619e-08						GO:0030203	glycosaminoglycan metabolic process	1.56118e-07
GO:0002705	positive regulation of leukocyte mediated immunity	0.0255571		GO:1903901	negative regulation of viral life cycle	1.58464e-08						GO:0033003	regulation of mast cell activation	1.66952e-07
GO:0051251	positive regulation of lymphocyte activation	0.0264272		GO:0002920	regulation of humoral immune response	1.8197e-08						GO:0097028	dendritic cell differentiation	1.66952e-07
GO:0010870	positive regulation of receptor biosynthetic process	0.0264272		GO:0031663	lipopolysaccharide-mediated signaling pathway	2.16361e-08						GO:0071887	leukocyte apoptotic process	1.68113e-07
GO:0032725	positive regulation of granulocyte macrophage colony-stimulating factor production	0.0264272		GO:0070613	regulation of protein processing	2.1673e-08						GO:0050714	positive regulation of protein secretion	1.73543e-07
GO:1902713	regulation of interferon-gamma secretion	0.0264272		GO:0051701	interaction with host	2.29208e-08						GO:0032615	interleukin-12 production	1.82483e-07
GO:0018212	peptidyl-tyrosine modification	0.0267039		GO:0032729	positive regulation of interferon-gamma production	2.3265e-08						GO:0090322	regulation of superoxide metabolic process	1.82802e-07
GO:0002228	natural killer cell mediated immunity	0.0268063		GO:0002702	positive regulation of production of molecular mediator of immune response	2.6944e-08						GO:0061138	morphogenesis of a branching epithelium	1.92153e-07
GO:0045670	regulation of osteoclast differentiation	0.0268063		GO:0002577	regulation of antigen processing and presentation	2.73437e-08						GO:0002708	positive regulation of lymphocyte mediated immunity	1.99236e-07
GO:0043032	positive regulation of macrophage activation	0.0269709		GO:1903317	regulation of protein maturation	2.8591e-08						GO:0022617	extracellular matrix disassembly	2.24368e-07
GO:0030216	keratinocyte differentiation	0.0272032		GO:0043123	positive regulation of I-kappaB kinase/NF-kappaB signaling	3.2944e-08						GO:0002532	production of molecular mediator involved in inflammatory response	2.25504e-07
GO:0008544	epidermis development	0.0272032		GO:0032755	positive regulation of interleukin-6 production	3.31471e-08						GO:0050864	regulation of B cell activation	2.45766e-07
GO:0007498	mesoderm development	0.0272688		GO:0071887	leukocyte apoptotic process	3.33566e-08						GO:0070482	response to oxygen levels	3.13523e-07
GO:0060348	bone development	0.0276619		GO:0043903	regulation of symbiosis, encompassing mutualism through parasitism	3.39138e-08						GO:0007568	aging	3.14921e-07
GO:0002446	neutrophil mediated immunity	0.0282025		GO:1905517	macrophage migration	3.39138e-08						GO:0030225	macrophage differentiation	3.17148e-07
GO:0032309	icosanoid secretion	0.0283555		GO:0043303	mast cell degranulation	3.74896e-08						GO:0002761	regulation of myeloid leukocyte differentiation	3.27361e-07
GO:0050913	sensory perception of bitter taste	0.0283555		GO:0150077	regulation of neuroinflammatory response	3.75205e-08						GO:0051897	positive regulation of protein kinase B signaling	3.29041e-07
GO:0019722	calcium-mediated signaling	0.0283555		GO:0032743	positive regulation of interleukin-2 production	3.77046e-08						GO:0048525	negative regulation of viral process	3.29041e-07
GO:0048732	gland development	0.0284733		GO:0016485	protein processing	4.11227e-08						GO:0032642	regulation of chemokine production	3.36237e-07
GO:0060485	mesenchyme development	0.0293717		GO:0032642	regulation of chemokine production	4.42806e-08						GO:0043270	positive regulation of ion transport	3.36237e-07
GO:0051817	modification of morphology or physiology of other organism involved in symbiotic interaction	0.0297633		GO:0045086	positive regulation of interleukin-2 biosynthetic process	4.76438e-08						GO:0097696	STAT cascade	3.36664e-07
GO:0001773	myeloid dendritic cell activation	0.0297633		GO:2000514	regulation of CD4-positive, alpha-beta T cell activation	5.07323e-08						GO:0007259	JAK-STAT cascade	3.40805e-07
GO:0002715	regulation of natural killer cell mediated immunity	0.0307074		GO:0002279	mast cell activation involved in immune response	5.21587e-08						GO:0043367	CD4-positive, alpha-beta T cell differentiation	3.45485e-07
GO:0072498	embryonic skeletal joint development	0.0312253		GO:0002291	T cell activation via T cell receptor contact with antigen bound to MHC molecule on antigen presenting cell	5.94913e-08						GO:0002429	immune response-activating cell surface receptor signaling pathway	3.76905e-07
GO:0060349	bone morphogenesis	0.0327944		GO:0043304	regulation of mast cell degranulation	6.02703e-08						GO:0042130	negative regulation of T cell proliferation	3.91319e-07
GO:0043370	regulation of CD4-positive, alpha-beta T cell differentiation	0.0332451		GO:0043491	protein kinase B signaling	6.82818e-08						GO:0048771	tissue remodeling	4.70891e-07
GO:0050912	detection of chemical stimulus involved in sensory perception of taste	0.0332451		GO:0050792	regulation of viral process	6.82818e-08						GO:1903900	regulation of viral life cycle	5.13095e-07
GO:0070231	T cell apoptotic process	0.0332451		GO:0071347	cellular response to interleukin-1	6.82818e-08						GO:0070613	regulation of protein processing	5.28771e-07
GO:0031424	keratinization	0.0340705		GO:0001913	T cell mediated cytotoxicity	7.20937e-08						GO:0007492	endoderm development	5.28771e-07
GO:0032612	interleukin-1 production	0.0340705		GO:0071560	cellular response to transforming growth factor beta stimulus	7.37752e-08						GO:0002825	regulation of T-helper 1 type immune response	5.28771e-07
GO:0050907	detection of chemical stimulus involved in sensory perception	0.0350041		GO:0042088	T-helper 1 type immune response	7.71835e-08						GO:0036336	dendritic cell migration	5.28771e-07
GO:0072604	interleukin-6 secretion	0.035968		GO:0048661	positive regulation of smooth muscle cell proliferation	8.93301e-08						GO:0048143	astrocyte activation	5.28771e-07
GO:0045619	regulation of lymphocyte differentiation	0.035968		GO:0033006	regulation of mast cell activation involved in immune response	9.39729e-08						GO:0031343	positive regulation of cell killing	5.29997e-07
GO:0090596	sensory organ morphogenesis	0.0366033		GO:0050851	antigen receptor-mediated signaling pathway	1.04233e-07						GO:0002504	antigen processing and presentation of peptide or polysaccharide antigen via MHC class II	5.44514e-07
GO:0002828	regulation of type 2 immune response	0.0367929		GO:0002825	regulation of T-helper 1 type immune response	1.04923e-07						GO:0006898	receptor-mediated endocytosis	5.5188e-07
GO:0007351	tripartite regional subdivision	0.0367929		GO:2000379	positive regulation of reactive oxygen species metabolic process	1.08004e-07						GO:0043491	protein kinase B signaling	5.53801e-07
GO:0008595	anterior/posterior axis specification, embryo	0.0367929		GO:0002707	negative regulation of lymphocyte mediated immunity	1.08671e-07						GO:1903901	negative regulation of viral life cycle	5.93778e-07
GO:0032645	regulation of granulocyte macrophage colony-stimulating factor production	0.0367929		GO:0046636	negative regulation of alpha-beta T cell activation	1.08671e-07						GO:0032928	regulation of superoxide anion generation	6.19171e-07
GO:0032720	negative regulation of tumor necrosis factor production	0.0383258		GO:0051346	negative regulation of hydrolase activity	1.21467e-07						GO:1903317	regulation of protein maturation	6.59877e-07
GO:0071715	icosanoid transport	0.0383639		GO:1902106	negative regulation of leukocyte differentiation	1.30233e-07						GO:0019730	antimicrobial humoral response	6.90445e-07
GO:1901571	fatty acid derivative transport	0.0383639		GO:0014068	positive regulation of phosphatidylinositol 3-kinase signaling	1.31406e-07						GO:0048608	reproductive structure development	7.13439e-07
GO:0043312	neutrophil degranulation	0.0407226		GO:0060337	type I interferon signaling pathway	1.32626e-07						GO:0071560	cellular response to transforming growth factor beta stimulus	7.32143e-07
GO:0002724	regulation of T cell cytokine production	0.0407762		GO:0071357	cellular response to type I interferon	1.32626e-07						GO:0045058	T cell selection	7.48754e-07
GO:0009948	anterior/posterior axis specification	0.0415205		GO:1903556	negative regulation of tumor necrosis factor superfamily cytokine production	1.36409e-07						GO:0002702	positive regulation of production of molecular mediator of immune response	7.5119e-07
GO:0042100	B cell proliferation	0.0421677		GO:0001914	regulation of T cell mediated cytotoxicity	1.41934e-07						GO:0010574	regulation of vascular endothelial growth factor production	8.02194e-07
GO:0002283	neutrophil activation involved in immune response	0.0430129		GO:0002820	negative regulation of adaptive immune response	1.51105e-07						GO:0042533	tumor necrosis factor biosynthetic process	8.02194e-07
GO:0061180	mammary gland epithelium development	0.0430129		GO:2000377	regulation of reactive oxygen species metabolic process	1.53529e-07						GO:0042534	regulation of tumor necrosis factor biosynthetic process	8.02194e-07
GO:0002643	regulation of tolerance induction	0.0430129		GO:0051897	positive regulation of protein kinase B signaling	1.61313e-07						GO:0036293	response to decreased oxygen levels	8.22574e-07
GO:0032604	granulocyte macrophage colony-stimulating factor production	0.0430129		GO:0032753	positive regulation of interleukin-4 production	1.66423e-07						GO:0014068	positive regulation of phosphatidylinositol 3-kinase signaling	8.54232e-07
GO:0032695	negative regulation of interleukin-12 production	0.0430129		GO:0001773	myeloid dendritic cell activation	1.66686e-07						GO:0061458	reproductive system development	8.6656e-07
GO:1904951	positive regulation of establishment of protein localization	0.0440653		GO:0043122	regulation of I-kappaB kinase/NF-kappaB signaling	1.87585e-07						GO:0001763	morphogenesis of a branching structure	9.48471e-07
GO:0032814	regulation of natural killer cell activation	0.0446321		GO:0001667	ameboidal-type cell migration	1.99857e-07						GO:0150077	regulation of neuroinflammatory response	9.55649e-07
GO:0032731	positive regulation of interleukin-1 beta production	0.047916		GO:0010574	regulation of vascular endothelial growth factor production	2.11831e-07						GO:0036037	CD8-positive, alpha-beta T cell activation	1.00013e-06
GO:0043367	CD4-positive, alpha-beta T cell differentiation	0.0482578		GO:0042533	tumor necrosis factor biosynthetic process	2.11831e-07						GO:0030316	osteoclast differentiation	1.05379e-06
GO:0042472	inner ear morphogenesis	0.048573		GO:0042534	regulation of tumor necrosis factor biosynthetic process	2.11831e-07						GO:0002701	negative regulation of production of molecular mediator of immune response	1.13432e-06
GO:0035115	embryonic forelimb morphogenesis	0.0493731		GO:0002823	negative regulation of adaptive immune response based on somatic recombination of immune receptors built from immunoglobulin superfamily domains	2.22718e-07						GO:0042092	type 2 immune response	1.13432e-06
				GO:0045076	regulation of interleukin-2 biosynthetic process	2.34382e-07						GO:0010575	positive regulation of vascular endothelial growth factor production	1.18594e-06
				GO:0046641	positive regulation of alpha-beta T cell proliferation	2.34382e-07						GO:1904892	regulation of STAT cascade	1.25622e-06
				GO:0098581	detection of external biotic stimulus	2.34382e-07						GO:0002448	mast cell mediated immunity	1.2841e-06
				GO:0002294	CD4-positive, alpha-beta T cell differentiation involved in immune response	2.44811e-07						GO:0051346	negative regulation of hydrolase activity	1.29595e-06
				GO:0090130	tissue migration	2.60812e-07						GO:0046425	regulation of JAK-STAT cascade	1.43918e-06
				GO:0010575	positive regulation of vascular endothelial growth factor production	2.60812e-07						GO:0071677	positive regulation of mononuclear cell migration	1.5777e-06
				GO:0051222	positive regulation of protein transport	2.68757e-07						GO:0002755	MyD88-dependent toll-like receptor signaling pathway	1.5777e-06
				GO:0071677	positive regulation of mononuclear cell migration	2.79127e-07						GO:0010573	vascular endothelial growth factor production	1.5777e-06
				GO:0034340	response to type I interferon	2.79127e-07						GO:0032733	positive regulation of interleukin-10 production	1.5777e-06
				GO:0043370	regulation of CD4-positive, alpha-beta T cell differentiation	2.79127e-07						GO:1902622	regulation of neutrophil migration	1.5777e-06
				GO:0046638	positive regulation of alpha-beta T cell differentiation	2.79127e-07						GO:0042088	T-helper 1 type immune response	1.72885e-06
				GO:2000106	regulation of leukocyte apoptotic process	2.82974e-07						GO:0097191	extrinsic apoptotic signaling pathway	1.73211e-06
				GO:0061448	connective tissue development	2.90267e-07						GO:0002673	regulation of acute inflammatory response	1.75742e-06
				GO:0002701	negative regulation of production of molecular mediator of immune response	3.05791e-07						GO:0032930	positive regulation of superoxide anion generation	1.75742e-06
				GO:0042092	type 2 immune response	3.05791e-07						GO:0098581	detection of external biotic stimulus	1.75742e-06
				GO:0002287	alpha-beta T cell activation involved in immune response	3.07948e-07						GO:1902041	regulation of extrinsic apoptotic signaling pathway via death domain receptors	1.85604e-06
				GO:0002293	alpha-beta T cell differentiation involved in immune response	3.07948e-07						GO:2000106	regulation of leukocyte apoptotic process	1.98721e-06
				GO:0034113	heterotypic cell-cell adhesion	3.07948e-07						GO:0043122	regulation of I-kappaB kinase/NF-kappaB signaling	2.00947e-06
				GO:0045123	cellular extravasation	3.07948e-07						GO:0002495	antigen processing and presentation of peptide antigen via MHC class II	2.00947e-06
				GO:0050701	interleukin-1 secretion	3.07948e-07						GO:1904894	positive regulation of STAT cascade	2.03601e-06
				GO:0007492	endoderm development	3.26265e-07						GO:1901654	response to ketone	2.18694e-06
				GO:0002711	positive regulation of T cell mediated immunity	3.73771e-07						GO:0061448	connective tissue development	2.19671e-06
				GO:0046640	regulation of alpha-beta T cell proliferation	3.93808e-07						GO:1904019	epithelial cell apoptotic process	2.21411e-06
				GO:0042535	positive regulation of tumor necrosis factor biosynthetic process	4.20234e-07						GO:0071622	regulation of granulocyte chemotaxis	2.2585e-06
				GO:0050678	regulation of epithelial cell proliferation	4.36815e-07						GO:0001666	response to hypoxia	2.27778e-06
				GO:0010573	vascular endothelial growth factor production	4.37448e-07						GO:0001704	formation of primary germ layer	2.3309e-06
				GO:0042554	superoxide anion generation	4.37448e-07						GO:2000379	positive regulation of reactive oxygen species metabolic process	2.3309e-06
				GO:1902622	regulation of neutrophil migration	4.37448e-07						GO:0002719	negative regulation of cytokine production involved in immune response	2.38243e-06
				GO:2000516	positive regulation of CD4-positive, alpha-beta T cell activation	4.37448e-07						GO:0090025	regulation of monocyte chemotaxis	2.38243e-06
				GO:0002719	negative regulation of cytokine production involved in immune response	4.44107e-07						GO:0043304	regulation of mast cell degranulation	2.43987e-06
				GO:0090025	regulation of monocyte chemotaxis	4.44107e-07						GO:0045637	regulation of myeloid cell differentiation	2.47167e-06
				GO:2000353	positive regulation of endothelial cell apoptotic process	4.44107e-07						GO:2000377	regulation of reactive oxygen species metabolic process	2.66055e-06
				GO:0034121	regulation of toll-like receptor signaling pathway	4.5877e-07						GO:0019079	viral genome replication	2.66472e-06
				GO:0007259	JAK-STAT cascade	4.80991e-07						GO:1902106	negative regulation of leukocyte differentiation	2.70565e-06
				GO:0070486	leukocyte aggregation	4.88447e-07						GO:0050918	positive chemotaxis	2.8183e-06
				GO:0030336	negative regulation of cell migration	4.88512e-07						GO:0042535	positive regulation of tumor necrosis factor biosynthetic process	2.88439e-06
				GO:1904019	epithelial cell apoptotic process	5.03241e-07						GO:0007369	gastrulation	2.92675e-06
				GO:0001776	leukocyte homeostasis	5.03241e-07						GO:0002604	regulation of dendritic cell antigen processing and presentation	3.04283e-06
				GO:0097696	STAT cascade	5.0648e-07						GO:0033632	regulation of cell-cell adhesion mediated by integrin	3.04283e-06
				GO:0045069	regulation of viral genome replication	5.94061e-07						GO:0098883	synapse pruning	3.04283e-06
				GO:0001959	regulation of cytokine-mediated signaling pathway	5.9923e-07						GO:1902563	regulation of neutrophil activation	3.04283e-06
				GO:0070482	response to oxygen levels	6.02081e-07						GO:0045069	regulation of viral genome replication	3.27311e-06
				GO:0001704	formation of primary germ layer	6.13105e-07						GO:0033006	regulation of mast cell activation involved in immune response	3.42963e-06
				GO:0051271	negative regulation of cellular component movement	6.86138e-07						GO:0002920	regulation of humoral immune response	3.48966e-06
				GO:0002532	production of molecular mediator involved in inflammatory response	7.12609e-07						GO:2000514	regulation of CD4-positive, alpha-beta T cell activation	3.5318e-06
				GO:0006898	receptor-mediated endocytosis	7.12609e-07						GO:0070838	divalent metal ion transport	3.61305e-06
				GO:0030183	B cell differentiation	7.12609e-07						GO:1905521	regulation of macrophage migration	3.87515e-06
				GO:0019079	viral genome replication	7.12609e-07						GO:0006023	aminoglycan biosynthetic process	3.87515e-06
				GO:0019730	antimicrobial humoral response	7.12609e-07						GO:0043903	regulation of symbiosis, encompassing mutualism through parasitism	4.12413e-06
				GO:1904951	positive regulation of establishment of protein localization	7.28683e-07						GO:0010517	regulation of phospholipase activity	4.15893e-06
				GO:1904035	regulation of epithelial cell apoptotic process	7.356e-07						GO:0002763	positive regulation of myeloid leukocyte differentiation	4.27948e-06
				GO:0048771	tissue remodeling	7.54695e-07						GO:0048872	homeostasis of number of cells	4.43959e-06
				GO:0007179	transforming growth factor beta receptor signaling pathway	7.54695e-07						GO:0051591	response to cAMP	4.4818e-06
				GO:0010631	epithelial cell migration	7.68263e-07						GO:0006816	calcium ion transport	4.62254e-06
				GO:0014002	astrocyte development	7.70833e-07						GO:0032633	interleukin-4 production	4.76264e-06
				GO:0030225	macrophage differentiation	7.70833e-07						GO:0002643	regulation of tolerance induction	4.78711e-06
				GO:0072577	endothelial cell apoptotic process	7.88166e-07						GO:0032695	negative regulation of interleukin-12 production	4.78711e-06
				GO:0032722	positive regulation of chemokine production	8.45036e-07						GO:0043303	mast cell degranulation	4.8525e-06
				GO:0042093	T-helper cell differentiation	8.45036e-07						GO:0046638	positive regulation of alpha-beta T cell differentiation	4.8525e-06
				GO:0060759	regulation of response to cytokine stimulus	8.4655e-07						GO:0002369	T cell cytokine production	5.11068e-06
				GO:1904037	positive regulation of epithelial cell apoptotic process	8.51381e-07						GO:0072511	divalent inorganic cation transport	5.11068e-06
				GO:0030449	regulation of complement activation	9.44542e-07						GO:0043032	positive regulation of macrophage activation	5.15132e-06
				GO:0090132	epithelium migration	9.71733e-07						GO:0019886	antigen processing and presentation of exogenous peptide antigen via MHC class II	5.16923e-06
				GO:0032673	regulation of interleukin-4 production	1.08073e-06						GO:0051604	protein maturation	5.24085e-06
				GO:2000351	regulation of endothelial cell apoptotic process	1.08398e-06						GO:0046637	regulation of alpha-beta T cell differentiation	5.28901e-06
				GO:2000257	regulation of protein activation cascade	1.10612e-06						GO:0046427	positive regulation of JAK-STAT cascade	5.3261e-06
				GO:0043301	negative regulation of leukocyte degranulation	1.11473e-06						GO:0002279	mast cell activation involved in immune response	6.22454e-06
				GO:0019883	antigen processing and presentation of endogenous antigen	1.18732e-06						GO:0048708	astrocyte differentiation	6.33657e-06
				GO:1905521	regulation of macrophage migration	1.18894e-06						GO:0002468	dendritic cell antigen processing and presentation	6.5129e-06
				GO:0048568	embryonic organ development	1.26456e-06						GO:0007178	transmembrane receptor protein serine/threonine kinase signaling pathway	6.5775e-06
				GO:0002761	regulation of myeloid leukocyte differentiation	1.28965e-06						GO:0000768	syncytium formation by plasma membrane fusion	6.58659e-06
				GO:0036293	response to decreased oxygen levels	1.37374e-06						GO:0001912	positive regulation of leukocyte mediated cytotoxicity	6.58659e-06
				GO:0043277	apoptotic cell clearance	1.39013e-06						GO:0140253	cell-cell fusion	6.58659e-06
				GO:0050702	interleukin-1 beta secretion	1.44091e-06						GO:0033002	muscle cell proliferation	6.58659e-06
				GO:0007369	gastrulation	1.52008e-06						GO:0045639	positive regulation of myeloid cell differentiation	7.37741e-06
				GO:1904894	positive regulation of STAT cascade	1.52008e-06						GO:0001773	myeloid dendritic cell activation	7.3866e-06
				GO:0050918	positive chemotaxis	1.54262e-06						GO:0006024	glycosaminoglycan biosynthetic process	7.3866e-06
				GO:1904892	regulation of STAT cascade	1.54999e-06						GO:0001913	T cell mediated cytotoxicity	7.87177e-06
				GO:0050679	positive regulation of epithelial cell proliferation	1.61692e-06						GO:0006026	aminoglycan catabolic process	7.89522e-06
				GO:2000146	negative regulation of cell motility	1.62078e-06						GO:0031960	response to corticosteroid	7.97533e-06
				GO:0010818	T cell chemotaxis	1.62143e-06						GO:0046677	response to antibiotic	8.2298e-06
				GO:0002369	T cell cytokine production	1.62143e-06						GO:0030183	B cell differentiation	8.46604e-06
				GO:0046425	regulation of JAK-STAT cascade	1.63145e-06						GO:0001890	placenta development	8.6114e-06
				GO:0050830	defense response to Gram-positive bacterium	1.63518e-06						GO:0034142	toll-like receptor 4 signaling pathway	8.72127e-06
				GO:0030574	collagen catabolic process	1.82271e-06						GO:0050792	regulation of viral process	9.29655e-06
				GO:0045058	T cell selection	1.82271e-06						GO:0010718	positive regulation of epithelial to mesenchymal transition	9.95845e-06
				GO:0002720	positive regulation of cytokine production involved in immune response	1.83652e-06						GO:0000302	response to reactive oxygen species	9.99937e-06
				GO:0031348	negative regulation of defense response	1.83911e-06						GO:0010959	regulation of metal ion transport	1.00003e-05
				GO:0033002	muscle cell proliferation	1.83911e-06						GO:0006949	syncytium formation	1.00735e-05
				GO:0048705	skeletal system morphogenesis	1.83911e-06						GO:0032722	positive regulation of chemokine production	1.00735e-05
				GO:0006816	calcium ion transport	1.88243e-06						GO:0060142	regulation of syncytium formation by plasma membrane fusion	1.03605e-05
				GO:0009595	detection of biotic stimulus	1.88704e-06						GO:0072606	interleukin-8 secretion	1.03605e-05
				GO:0002504	antigen processing and presentation of peptide or polysaccharide antigen via MHC class II	1.91261e-06						GO:1902624	positive regulation of neutrophil migration	1.03605e-05
				GO:2000425	regulation of apoptotic cell clearance	1.95279e-06						GO:0009595	detection of biotic stimulus	1.06166e-05
				GO:0045637	regulation of myeloid cell differentiation	2.06016e-06						GO:0051928	positive regulation of calcium ion transport	1.10488e-05
				GO:0051216	cartilage development	2.18476e-06						GO:0007179	transforming growth factor beta receptor signaling pathway	1.15997e-05
				GO:0010811	positive regulation of cell-substrate adhesion	2.30709e-06						GO:2000516	positive regulation of CD4-positive, alpha-beta T cell activation	1.16338e-05
				GO:0032720	negative regulation of tumor necrosis factor production	2.31814e-06						GO:2001236	regulation of extrinsic apoptotic signaling pathway	1.19598e-05
				GO:0072606	interleukin-8 secretion	2.37911e-06						GO:0046683	response to organophosphorus	1.21161e-05
				GO:1902624	positive regulation of neutrophil migration	2.37911e-06						GO:0010518	positive regulation of phospholipase activity	1.23133e-05
				GO:0006022	aminoglycan metabolic process	2.68516e-06						GO:0007566	embryo implantation	1.23218e-05
				GO:0002637	regulation of immunoglobulin production	2.69144e-06						GO:0014066	regulation of phosphatidylinositol 3-kinase signaling	1.24193e-05
				GO:0002686	negative regulation of leukocyte migration	3.1224e-06						GO:0035723	interleukin-15-mediated signaling pathway	1.24193e-05
				GO:0002544	chronic inflammatory response	3.14379e-06						GO:0038065	collagen-activated signaling pathway	1.24193e-05
				GO:0050852	T cell receptor signaling pathway	3.14379e-06						GO:0071350	cellular response to interleukin-15	1.24193e-05
				GO:0010959	regulation of metal ion transport	3.31788e-06						GO:0002292	T cell differentiation involved in immune response	1.37679e-05
				GO:0002228	natural killer cell mediated immunity	3.36712e-06						GO:0007260	tyrosine phosphorylation of STAT protein	1.40932e-05
				GO:0031960	response to corticosteroid	3.38215e-06						GO:0008625	extrinsic apoptotic signaling pathway via death domain receptors	1.40932e-05
				GO:0002755	MyD88-dependent toll-like receptor signaling pathway	3.38229e-06						GO:0046640	regulation of alpha-beta T cell proliferation	1.4284e-05
				GO:0090322	regulation of superoxide metabolic process	3.38229e-06						GO:0090022	regulation of neutrophil chemotaxis	1.4284e-05
				GO:0001666	response to hypoxia	3.42614e-06						GO:0033280	response to vitamin D	1.53165e-05
				GO:0022617	extracellular matrix disassembly	3.42767e-06						GO:0090023	positive regulation of neutrophil chemotaxis	1.55865e-05
				GO:0043372	positive regulation of CD4-positive, alpha-beta T cell differentiation	3.45972e-06						GO:2000116	regulation of cysteine-type endopeptidase activity	1.79711e-05
				GO:0046596	regulation of viral entry into host cell	3.45972e-06						GO:0002820	negative regulation of adaptive immune response	1.83012e-05
				GO:1901654	response to ketone	3.59552e-06						GO:0006027	glycosaminoglycan catabolic process	1.83012e-05
				GO:0010632	regulation of epithelial cell migration	3.74358e-06						GO:0050701	interleukin-1 secretion	1.83012e-05
				GO:0043405	regulation of MAP kinase activity	3.78189e-06						GO:0030195	negative regulation of blood coagulation	1.91208e-05
				GO:0046427	positive regulation of JAK-STAT cascade	3.84068e-06						GO:1904035	regulation of epithelial cell apoptotic process	1.93007e-05
				GO:0007178	transmembrane receptor protein serine/threonine kinase signaling pathway	3.86887e-06						GO:0002724	regulation of T cell cytokine production	1.96974e-05
				GO:0051604	protein maturation	4.03426e-06						GO:0010543	regulation of platelet activation	1.96974e-05
				GO:0034109	homotypic cell-cell adhesion	4.09981e-06						GO:0046636	negative regulation of alpha-beta T cell activation	2.0089e-05
				GO:0050854	regulation of antigen receptor-mediated signaling pathway	4.10249e-06						GO:0048246	macrophage chemotaxis	2.0089e-05
				GO:0048732	gland development	4.21496e-06						GO:0060348	bone development	2.05814e-05
				GO:0072677	eosinophil migration	4.52759e-06						GO:0046641	positive regulation of alpha-beta T cell proliferation	2.10383e-05
				GO:2000482	regulation of interleukin-8 secretion	4.52759e-06						GO:0002831	regulation of response to biotic stimulus	2.15713e-05
				GO:0033280	response to vitamin D	4.59268e-06						GO:0050679	positive regulation of epithelial cell proliferation	2.18415e-05
				GO:0006956	complement activation	4.69469e-06						GO:0050851	antigen receptor-mediated signaling pathway	2.21872e-05
				GO:1903707	negative regulation of hemopoiesis	4.69694e-06						GO:0072677	eosinophil migration	2.24243e-05
				GO:0002604	regulation of dendritic cell antigen processing and presentation	4.69694e-06						GO:2000482	regulation of interleukin-8 secretion	2.24243e-05
				GO:0002887	negative regulation of myeloid leukocyte mediated immunity	4.69694e-06						GO:0051924	regulation of calcium ion transport	2.24243e-05
				GO:0032490	detection of molecule of bacterial origin	4.69694e-06						GO:0070672	response to interleukin-15	2.24578e-05
				GO:0033632	regulation of cell-cell adhesion mediated by integrin	4.69694e-06						GO:0002720	positive regulation of cytokine production involved in immune response	2.32215e-05
				GO:0098883	synapse pruning	4.69694e-06						GO:1900047	negative regulation of hemostasis	2.32215e-05
				GO:0060348	bone development	4.80155e-06						GO:0001655	urogenital system development	2.39187e-05
				GO:0002724	regulation of T cell cytokine production	4.87204e-06						GO:0051235	maintenance of location	2.39187e-05
				GO:2000116	regulation of cysteine-type endopeptidase activity	4.98258e-06						GO:0007584	response to nutrient	2.41563e-05
				GO:0002712	regulation of B cell mediated immunity	4.98258e-06						GO:0032651	regulation of interleukin-1 beta production	2.56783e-05
				GO:0002889	regulation of immunoglobulin mediated immune response	4.98258e-06						GO:1902042	negative regulation of extrinsic apoptotic signaling pathway via death domain receptors	2.58229e-05
				GO:0007566	embryo implantation	4.98258e-06						GO:0051896	regulation of protein kinase B signaling	2.64556e-05
				GO:0032418	lysosome localization	4.98258e-06						GO:0022612	gland morphogenesis	2.66233e-05
				GO:1903036	positive regulation of response to wounding	4.98258e-06						GO:0051216	cartilage development	2.82299e-05
				GO:0071622	regulation of granulocyte chemotaxis	4.98258e-06						GO:0043370	regulation of CD4-positive, alpha-beta T cell differentiation	2.85968e-05
				GO:0002827	positive regulation of T-helper 1 type immune response	4.98258e-06						GO:2000107	negative regulation of leukocyte apoptotic process	2.85968e-05
				GO:0033630	positive regulation of cell adhesion mediated by integrin	4.98258e-06						GO:0048545	response to steroid hormone	2.86514e-05
				GO:1903978	regulation of microglial cell activation	4.98258e-06						GO:0019932	second-messenger-mediated signaling	2.93626e-05
				GO:0045639	positive regulation of myeloid cell differentiation	5.22112e-06						GO:0010811	positive regulation of cell-substrate adhesion	3.00245e-05
				GO:0006979	response to oxidative stress	5.5757e-06						GO:0002291	T cell activation via T cell receptor contact with antigen bound to MHC molecule on antigen presenting cell	3.01804e-05
				GO:0032732	positive regulation of interleukin-1 production	5.70052e-06						GO:0031532	actin cytoskeleton reorganization	3.06701e-05
				GO:0070527	platelet aggregation	5.70052e-06						GO:0050830	defense response to Gram-positive bacterium	3.06701e-05
				GO:0033209	tumor necrosis factor-mediated signaling pathway	5.79139e-06						GO:0030194	positive regulation of blood coagulation	3.12509e-05
				GO:0072376	protein activation cascade	5.85525e-06						GO:0071624	positive regulation of granulocyte chemotaxis	3.12509e-05
				GO:0007568	aging	6.38618e-06						GO:1900048	positive regulation of hemostasis	3.12509e-05
				GO:0002495	antigen processing and presentation of peptide antigen via MHC class II	6.38618e-06						GO:0002827	positive regulation of T-helper 1 type immune response	3.14383e-05
				GO:0002792	negative regulation of peptide secretion	6.45076e-06						GO:0033630	positive regulation of cell adhesion mediated by integrin	3.14383e-05
				GO:0001916	positive regulation of T cell mediated cytotoxicity	6.54803e-06						GO:1903978	regulation of microglial cell activation	3.14383e-05
				GO:0030194	positive regulation of blood coagulation	6.54803e-06						GO:0061844	antimicrobial humoral immune response mediated by antimicrobial peptide	3.20339e-05
				GO:1900048	positive regulation of hemostasis	6.54803e-06						GO:0002823	negative regulation of adaptive immune response based on somatic recombination of immune receptors built from immunoglobulin superfamily domains	3.2647e-05
				GO:0045589	regulation of regulatory T cell differentiation	6.73115e-06						GO:0019835	cytolysis	3.2647e-05
				GO:0051924	regulation of calcium ion transport	7.02294e-06						GO:0001914	regulation of T cell mediated cytotoxicity	3.4517e-05
				GO:0042267	natural killer cell mediated cytotoxicity	7.05626e-06						GO:1903510	mucopolysaccharide metabolic process	3.4517e-05
				GO:0048608	reproductive structure development	7.45548e-06						GO:0002711	positive regulation of T cell mediated immunity	3.50909e-05
				GO:0051896	regulation of protein kinase B signaling	7.72914e-06						GO:0001959	regulation of cytokine-mediated signaling pathway	3.51789e-05
				GO:0002475	antigen processing and presentation via MHC class Ib	7.77426e-06						GO:0042509	regulation of tyrosine phosphorylation of STAT protein	3.62629e-05
				GO:0032695	negative regulation of interleukin-12 production	7.77426e-06						GO:0050854	regulation of antigen receptor-mediated signaling pathway	3.70896e-05
				GO:0040013	negative regulation of locomotion	8.30022e-06						GO:0072577	endothelial cell apoptotic process	3.70896e-05
				GO:0001935	endothelial cell proliferation	8.35382e-06						GO:0045410	positive regulation of interleukin-6 biosynthetic process	3.74184e-05
				GO:0070838	divalent metal ion transport	8.59019e-06						GO:0060099	regulation of phagocytosis, engulfment	3.74184e-05
				GO:0090303	positive regulation of wound healing	8.74156e-06						GO:1903036	positive regulation of response to wounding	3.74184e-05
				GO:0061458	reproductive system development	9.02183e-06						GO:0033273	response to vitamin	3.85131e-05
				GO:0050709	negative regulation of protein secretion	9.03966e-06						GO:0060759	regulation of response to cytokine stimulus	4.03905e-05
				GO:0007260	tyrosine phosphorylation of STAT protein	9.50322e-06						GO:0050678	regulation of epithelial cell proliferation	4.10601e-05
				GO:0043032	positive regulation of macrophage activation	9.52333e-06						GO:0050819	negative regulation of coagulation	4.11806e-05
				GO:0048143	astrocyte activation	9.52333e-06						GO:0010955	negative regulation of protein processing	4.12739e-05
				GO:0050820	positive regulation of coagulation	9.52333e-06						GO:1903318	negative regulation of protein maturation	4.12739e-05
				GO:0061437	renal system vasculature development	9.52333e-06						GO:0050852	T cell receptor signaling pathway	4.13078e-05
				GO:0061440	kidney vasculature development	9.52333e-06						GO:0051090	regulation of DNA-binding transcription factor activity	4.13078e-05
				GO:0002468	dendritic cell antigen processing and presentation	9.77474e-06						GO:0050820	positive regulation of coagulation	4.23941e-05
				GO:0002921	negative regulation of humoral immune response	9.77474e-06						GO:0060143	positive regulation of syncytium formation by plasma membrane fusion	4.23941e-05
				GO:0016554	cytidine to uridine editing	9.77474e-06						GO:0061437	renal system vasculature development	4.23941e-05
				GO:2001198	regulation of dendritic cell differentiation	9.77474e-06						GO:0061440	kidney vasculature development	4.23941e-05
				GO:0046677	response to antibiotic	9.83464e-06						GO:0031348	negative regulation of defense response	4.50187e-05
				GO:0002763	positive regulation of myeloid leukocyte differentiation	9.83464e-06						GO:0001667	ameboidal-type cell migration	4.50468e-05
				GO:0001890	placenta development	1.01869e-05						GO:0043281	regulation of cysteine-type endopeptidase activity involved in apoptotic process	4.53257e-05
				GO:0019835	cytolysis	1.05661e-05						GO:0048732	gland development	4.59305e-05
				GO:2000107	negative regulation of leukocyte apoptotic process	1.06235e-05						GO:0030449	regulation of complement activation	4.92095e-05
				GO:0043281	regulation of cysteine-type endopeptidase activity involved in apoptotic process	1.07112e-05						GO:0042093	T-helper cell differentiation	4.93004e-05
				GO:0002474	antigen processing and presentation of peptide antigen via MHC class I	1.1445e-05						GO:0060337	type I interferon signaling pathway	5.01882e-05
				GO:0014066	regulation of phosphatidylinositol 3-kinase signaling	1.19871e-05						GO:0071357	cellular response to type I interferon	5.01882e-05
				GO:0072511	divalent inorganic cation transport	1.20738e-05						GO:0060485	mesenchyme development	5.13499e-05
				GO:0032928	regulation of superoxide anion generation	1.21962e-05						GO:0090092	regulation of transmembrane receptor protein serine/threonine kinase signaling pathway	5.24173e-05
				GO:0033622	integrin activation	1.21962e-05						GO:0002792	negative regulation of peptide secretion	5.44016e-05
				GO:0001655	urogenital system development	1.21991e-05						GO:0014065	phosphatidylinositol 3-kinase signaling	5.44016e-05
				GO:0051235	maintenance of location	1.21991e-05						GO:0006979	response to oxidative stress	5.49711e-05
				GO:0045066	regulatory T cell differentiation	1.25715e-05						GO:2000257	regulation of protein activation cascade	5.51539e-05
				GO:2000401	regulation of lymphocyte migration	1.29515e-05						GO:0002517	T cell tolerance induction	5.69686e-05
				GO:0032740	positive regulation of interleukin-17 production	1.31458e-05						GO:0002887	negative regulation of myeloid leukocyte mediated immunity	5.69686e-05
				GO:0043542	endothelial cell migration	1.31911e-05						GO:0021561	facial nerve development	5.69686e-05
				GO:0051591	response to cAMP	1.32272e-05						GO:0021604	cranial nerve structural organization	5.69686e-05
				GO:0010955	negative regulation of protein processing	1.37708e-05						GO:0021610	facial nerve morphogenesis	5.69686e-05
				GO:1903318	negative regulation of protein maturation	1.37708e-05						GO:0032490	detection of molecule of bacterial origin	5.69686e-05
				GO:0000768	syncytium formation by plasma membrane fusion	1.52697e-05						GO:0045060	negative thymic T cell selection	5.69686e-05
				GO:0140253	cell-cell fusion	1.52697e-05						GO:0019722	calcium-mediated signaling	5.69686e-05
				GO:0090092	regulation of transmembrane receptor protein serine/threonine kinase signaling pathway	1.5379e-05						GO:0002691	regulation of cellular extravasation	5.69686e-05
				GO:0019886	antigen processing and presentation of exogenous peptide antigen via MHC class II	1.53933e-05						GO:0035456	response to interferon-beta	5.69686e-05
				GO:0043270	positive regulation of ion transport	1.54653e-05						GO:0042730	fibrinolysis	5.69686e-05
				GO:0060135	maternal process involved in female pregnancy	1.57341e-05						GO:0070527	platelet aggregation	5.80346e-05
				GO:0032689	negative regulation of interferon-gamma production	1.69453e-05						GO:2000351	regulation of endothelial cell apoptotic process	5.80346e-05
				GO:0032735	positive regulation of interleukin-12 production	1.69453e-05						GO:0002830	positive regulation of type 2 immune response	5.88501e-05
				GO:0034142	toll-like receptor 4 signaling pathway	1.69453e-05						GO:1905153	regulation of membrane invagination	5.88501e-05
				GO:0002639	positive regulation of immunoglobulin production	1.79787e-05						GO:0014074	response to purine-containing compound	5.88543e-05
				GO:0000302	response to reactive oxygen species	1.84982e-05						GO:0001892	embryonic placenta development	6.27363e-05
				GO:0050819	negative regulation of coagulation	1.88687e-05						GO:0002712	regulation of B cell mediated immunity	6.30064e-05
				GO:0033004	negative regulation of mast cell activation	1.89051e-05						GO:0002889	regulation of immunoglobulin mediated immune response	6.30064e-05
				GO:0035723	interleukin-15-mediated signaling pathway	1.89051e-05						GO:0010863	positive regulation of phospholipase C activity	6.35659e-05
				GO:0071350	cellular response to interleukin-15	1.89051e-05						GO:0033622	integrin activation	6.50958e-05
				GO:0060142	regulation of syncytium formation by plasma membrane fusion	1.89338e-05						GO:0048568	embryonic organ development	6.85281e-05
				GO:2000515	negative regulation of CD4-positive, alpha-beta T cell activation	1.89338e-05						GO:0002294	CD4-positive, alpha-beta T cell differentiation involved in immune response	6.94175e-05
				GO:0060389	pathway-restricted SMAD protein phosphorylation	1.89991e-05						GO:0060191	regulation of lipase activity	7.33916e-05
				GO:0014065	phosphatidylinositol 3-kinase signaling	2.01831e-05						GO:0009620	response to fungus	7.7319e-05
				GO:0010718	positive regulation of epithelial to mesenchymal transition	2.14799e-05						GO:0072376	protein activation cascade	7.87396e-05
				GO:0001911	negative regulation of leukocyte mediated cytotoxicity	2.14799e-05						GO:0050709	negative regulation of protein secretion	8.10062e-05
				GO:0090026	positive regulation of monocyte chemotaxis	2.14799e-05						GO:0043405	regulation of MAP kinase activity	8.2535e-05
				GO:0050853	B cell receptor signaling pathway	2.23301e-05						GO:0002287	alpha-beta T cell activation involved in immune response	8.29731e-05
				GO:0002831	regulation of response to biotic stimulus	2.27009e-05						GO:0002293	alpha-beta T cell differentiation involved in immune response	8.29731e-05
				GO:0006949	syncytium formation	2.30321e-05						GO:0090303	positive regulation of wound healing	8.29731e-05
				GO:1902041	regulation of extrinsic apoptotic signaling pathway via death domain receptors	2.30321e-05						GO:0034340	response to type I interferon	8.32888e-05
				GO:0048872	homeostasis of number of cells	2.33011e-05						GO:0051222	positive regulation of protein transport	8.36834e-05
				GO:0042509	regulation of tyrosine phosphorylation of STAT protein	2.33968e-05						GO:0051091	positive regulation of DNA-binding transcription factor activity	9.01954e-05
				GO:0031532	actin cytoskeleton reorganization	2.36444e-05						GO:0002693	positive regulation of cellular extravasation	9.20177e-05
				GO:0097191	extrinsic apoptotic signaling pathway	2.39636e-05						GO:0010819	regulation of T cell chemotaxis	9.20177e-05
				GO:0030203	glycosaminoglycan metabolic process	2.45391e-05						GO:0032740	positive regulation of interleukin-17 production	9.20177e-05
				GO:0019932	second-messenger-mediated signaling	2.55658e-05						GO:0032753	positive regulation of interleukin-4 production	9.24167e-05
				GO:0010634	positive regulation of epithelial cell migration	2.61092e-05						GO:0034123	positive regulation of toll-like receptor signaling pathway	9.24167e-05
				GO:0002828	regulation of type 2 immune response	2.61092e-05						GO:0050702	interleukin-1 beta secretion	9.29042e-05
				GO:0050869	negative regulation of B cell activation	2.61092e-05						GO:0007200	phospholipase C-activating G protein-coupled receptor signaling pathway	9.41826e-05
				GO:0090022	regulation of neutrophil chemotaxis	2.61092e-05						GO:0032570	response to progesterone	9.81493e-05
				GO:0090023	positive regulation of neutrophil chemotaxis	2.66936e-05						GO:1900274	regulation of phospholipase C activity	9.81493e-05
				GO:0045824	negative regulation of innate immune response	2.80758e-05						GO:0001649	osteoblast differentiation	9.82229e-05
				GO:2000403	positive regulation of lymphocyte migration	2.97302e-05						GO:0002828	regulation of type 2 immune response	0.000100883
				GO:0032731	positive regulation of interleukin-1 beta production	3.35203e-05						GO:0043372	positive regulation of CD4-positive, alpha-beta T cell differentiation	0.000100883
				GO:0032930	positive regulation of superoxide anion generation	3.41511e-05						GO:0046596	regulation of viral entry into host cell	0.000100883
				GO:0043374	CD8-positive, alpha-beta T cell differentiation	3.41683e-05						GO:0050869	negative regulation of B cell activation	0.000100883
				GO:0045064	T-helper 2 cell differentiation	3.41683e-05						GO:0016554	cytidine to uridine editing	0.000101166
				GO:0070669	response to interleukin-2	3.41683e-05						GO:0038110	interleukin-2-mediated signaling pathway	0.000101166
				GO:0070672	response to interleukin-15	3.41683e-05						GO:0043383	negative T cell selection	0.000101166
				GO:0051928	positive regulation of calcium ion transport	3.54411e-05						GO:0070486	leukocyte aggregation	0.000101166
				GO:0002675	positive regulation of acute inflammatory response	3.57667e-05						GO:2001198	regulation of dendritic cell differentiation	0.000101166
				GO:0010543	regulation of platelet activation	3.57667e-05						GO:0034109	homotypic cell-cell adhesion	0.000103661
				GO:0051482	positive regulation of cytosolic calcium ion concentration involved in phospholipase C-activating G protein-coupled signaling pathway	3.57667e-05						GO:1903707	negative regulation of hemopoiesis	0.000104846
				GO:2000406	positive regulation of T cell migration	3.57667e-05						GO:0070206	protein trimerization	0.000110919
				GO:0045581	negative regulation of T cell differentiation	3.73004e-05						GO:0060193	positive regulation of lipase activity	0.000111664
				GO:0035821	modification of morphology or physiology of other organism	3.73183e-05						GO:0042063	gliogenesis	0.000112395
				GO:0030101	natural killer cell activation	3.73998e-05						GO:0002637	regulation of immunoglobulin production	0.00011476
				GO:0072012	glomerulus vasculature development	3.85309e-05						GO:0001101	response to acid chemical	0.000116238
				GO:0032620	interleukin-17 production	3.86282e-05						GO:0002707	negative regulation of lymphocyte mediated immunity	0.000117548
				GO:0048246	macrophage chemotaxis	3.86282e-05						GO:1904037	positive regulation of epithelial cell apoptotic process	0.000117548
				GO:0046683	response to organophosphorus	4.02077e-05						GO:0001822	kidney development	0.000118678
				GO:0030195	negative regulation of blood coagulation	4.08477e-05						GO:0043277	apoptotic cell clearance	0.000118847
				GO:0050704	regulation of interleukin-1 secretion	4.08477e-05						GO:0051271	negative regulation of cellular component movement	0.0001201
				GO:0048545	response to steroid hormone	4.22754e-05						GO:0042832	defense response to protozoan	0.00012658
				GO:0048010	vascular endothelial growth factor receptor signaling pathway	4.28208e-05						GO:0090287	regulation of cellular response to growth factor stimulus	0.000127725
				GO:2001236	regulation of extrinsic apoptotic signaling pathway	4.303e-05						GO:0002312	B cell activation involved in immune response	0.00012918
				GO:0002715	regulation of natural killer cell mediated immunity	4.69825e-05						GO:0031100	animal organ regeneration	0.00012918
				GO:0001822	kidney development	4.70527e-05						GO:0051384	response to glucocorticoid	0.000130163
				GO:0060485	mesenchyme development	4.70527e-05						GO:0007202	activation of phospholipase C activity	0.000130461
				GO:0030856	regulation of epithelial cell differentiation	4.79011e-05						GO:2000406	positive regulation of T cell migration	0.000130461
				GO:0034599	cellular response to oxidative stress	4.83848e-05						GO:0048015	phosphatidylinositol-mediated signaling	0.000134872
				GO:0030316	osteoclast differentiation	4.93091e-05						GO:0032693	negative regulation of interleukin-10 production	0.000134872
				GO:0051384	response to glucocorticoid	4.9496e-05						GO:0090026	positive regulation of monocyte chemotaxis	0.000134872
				GO:0042590	antigen processing and presentation of exogenous peptide antigen via MHC class I	4.97022e-05						GO:0150078	positive regulation of neuroinflammatory response	0.000134872
				GO:0060393	regulation of pathway-restricted SMAD protein phosphorylation	4.97022e-05						GO:0072001	renal system development	0.000134872
				GO:1900047	negative regulation of hemostasis	5.00068e-05						GO:1904951	positive regulation of establishment of protein localization	0.000139736
				GO:0071624	positive regulation of granulocyte chemotaxis	5.43095e-05						GO:0030336	negative regulation of cell migration	0.000149202
				GO:0060099	regulation of phagocytosis, engulfment	5.80452e-05						GO:0032418	lysosome localization	0.000149263
				GO:2000484	positive regulation of interleukin-8 secretion	5.80452e-05						GO:2001237	negative regulation of extrinsic apoptotic signaling pathway	0.000150364
				GO:0014911	positive regulation of smooth muscle cell migration	5.86665e-05						GO:0048762	mesenchymal cell differentiation	0.000155672
				GO:0072001	renal system development	5.94341e-05						GO:1901216	positive regulation of neuron death	0.000155672
				GO:0043406	positive regulation of MAP kinase activity	6.0375e-05						GO:0002381	immunoglobulin production involved in immunoglobulin mediated immune response	0.000157014
				GO:0045620	negative regulation of lymphocyte differentiation	6.14782e-05						GO:0060389	pathway-restricted SMAD protein phosphorylation	0.000157014
				GO:0045778	positive regulation of ossification	6.80765e-05						GO:0045589	regulation of regulatory T cell differentiation	0.000167937
				GO:0048708	astrocyte differentiation	6.85659e-05						GO:0002281	macrophage activation involved in immune response	0.000167937
				GO:0051092	positive regulation of NF-kappaB transcription factor activity	6.85916e-05						GO:0002430	complement receptor mediated signaling pathway	0.000167937
				GO:0010862	positive regulation of pathway-restricted SMAD protein phosphorylation	7.34604e-05						GO:0033004	negative regulation of mast cell activation	0.000167937
				GO:0007200	phospholipase C-activating G protein-coupled receptor signaling pathway	7.49126e-05						GO:0033623	regulation of integrin activation	0.000167937
				GO:0002381	immunoglobulin production involved in immunoglobulin mediated immune response	7.52949e-05						GO:0043301	negative regulation of leukocyte degranulation	0.000167937
				GO:0060143	positive regulation of syncytium formation by plasma membrane fusion	7.57403e-05						GO:0060100	positive regulation of phagocytosis, engulfment	0.000167937
				GO:1901623	regulation of lymphocyte chemotaxis	7.57403e-05						GO:0071352	cellular response to interleukin-2	0.000167937
				GO:0048754	branching morphogenesis of an epithelial tube	7.60934e-05						GO:0090594	inflammatory response to wounding	0.000167937
				GO:0048245	eosinophil chemotaxis	7.6924e-05						GO:1905155	positive regulation of membrane invagination	0.000167937
				GO:0002312	B cell activation involved in immune response	7.75265e-05						GO:0001562	response to protozoan	0.00016872
				GO:0031100	animal organ regeneration	7.75265e-05						GO:0050901	leukocyte tethering or rolling	0.00016872
				GO:0061844	antimicrobial humoral immune response mediated by antimicrobial peptide	7.75265e-05						GO:0072012	glomerulus vasculature development	0.00016872
				GO:0046209	nitric oxide metabolic process	7.91993e-05						GO:2000353	positive regulation of endothelial cell apoptotic process	0.00016872
				GO:1905954	positive regulation of lipid localization	7.91993e-05						GO:0048017	inositol lipid-mediated signaling	0.000170384
				GO:0022612	gland morphogenesis	8.01397e-05						GO:0021782	glial cell development	0.000173933
				GO:0030890	positive regulation of B cell proliferation	8.15421e-05						GO:0010038	response to metal ion	0.000175147
				GO:0002517	T cell tolerance induction	8.39781e-05						GO:0003018	vascular process in circulatory system	0.000183457
				GO:0021561	facial nerve development	8.39781e-05						GO:0002726	positive regulation of T cell cytokine production	0.000195056
				GO:0021604	cranial nerve structural organization	8.39781e-05						GO:0034755	iron ion transmembrane transport	0.000195056
				GO:0021610	facial nerve morphogenesis	8.39781e-05						GO:0061045	negative regulation of wound healing	0.000196424
				GO:0045060	negative thymic T cell selection	8.39781e-05						GO:0002474	antigen processing and presentation of peptide antigen via MHC class I	0.000196663
				GO:1902563	regulation of neutrophil activation	8.39781e-05						GO:0031214	biomineral tissue development	0.000214619
				GO:0006026	aminoglycan catabolic process	8.4781e-05						GO:0006956	complement activation	0.000218926
				GO:2000117	negative regulation of cysteine-type endopeptidase activity	8.90388e-05						GO:0007520	myoblast fusion	0.000224383
				GO:0002643	regulation of tolerance induction	9.3287e-05						GO:0030890	positive regulation of B cell proliferation	0.000224383
				GO:0002830	positive regulation of type 2 immune response	9.3287e-05						GO:0010758	regulation of macrophage chemotaxis	0.000227898
				GO:0030889	negative regulation of B cell proliferation	9.3287e-05						GO:1900120	regulation of receptor binding	0.000227898
				GO:1905153	regulation of membrane invagination	9.3287e-05						GO:0034599	cellular response to oxidative stress	0.000235996
				GO:0019722	calcium-mediated signaling	9.52837e-05						GO:0032732	positive regulation of interleukin-1 production	0.000260583
				GO:0031214	biomineral tissue development	9.6067e-05						GO:0050829	defense response to Gram-negative bacterium	0.000262295
				GO:1903510	mucopolysaccharide metabolic process	9.96397e-05						GO:0001771	immunological synapse formation	0.000269395
				GO:1901214	regulation of neuron death	0.000101356						GO:0002523	leukocyte migration involved in inflammatory response	0.000269395
				GO:0002691	regulation of cellular extravasation	0.000101356						GO:0010935	regulation of macrophage cytokine production	0.000269395
				GO:0035456	response to interferon-beta	0.000101356						GO:0043374	CD8-positive, alpha-beta T cell differentiation	0.000269395
				GO:0042730	fibrinolysis	0.000101356						GO:0045064	T-helper 2 cell differentiation	0.000269395
				GO:0045577	regulation of B cell differentiation	0.000101356						GO:0070669	response to interleukin-2	0.000269395
				GO:0033273	response to vitamin	0.000101356						GO:0098543	detection of other organism	0.000269395
				GO:0048762	mesenchymal cell differentiation	0.000102701						GO:0007435	salivary gland morphogenesis	0.000272231
				GO:0003012	muscle system process	0.000107824						GO:0045066	regulatory T cell differentiation	0.000272231
				GO:0001893	maternal placenta development	0.000108082						GO:0002639	positive regulation of immunoglobulin production	0.000274864
				GO:0031342	negative regulation of cell killing	0.00010949						GO:1905523	positive regulation of macrophage migration	0.000277499
				GO:0002062	chondrocyte differentiation	0.000112291						GO:0070227	lymphocyte apoptotic process	0.000286415
				GO:0001936	regulation of endothelial cell proliferation	0.000118105						GO:0090130	tissue migration	0.000300406
				GO:0048662	negative regulation of smooth muscle cell proliferation	0.000118747						GO:0032673	regulation of interleukin-4 production	0.000300772
				GO:2001057	reactive nitrogen species metabolic process	0.0001217						GO:1901623	regulation of lymphocyte chemotaxis	0.000300772
				GO:0061045	negative regulation of wound healing	0.000122931						GO:0001935	endothelial cell proliferation	0.000300772
				GO:0090100	positive regulation of transmembrane receptor protein serine/threonine kinase signaling pathway	0.000123015						GO:0033209	tumor necrosis factor-mediated signaling pathway	0.000300772
				GO:0090287	regulation of cellular response to growth factor stimulus	0.000125601						GO:0048146	positive regulation of fibroblast proliferation	0.000300772
				GO:0030282	bone mineralization	0.000125709						GO:0048260	positive regulation of receptor-mediated endocytosis	0.000300772
				GO:0060349	bone morphogenesis	0.000125709						GO:0018149	peptide cross-linking	0.000301189
				GO:0048146	positive regulation of fibroblast proliferation	0.000133254						GO:1904064	positive regulation of cation transmembrane transport	0.000309773
				GO:0060536	cartilage morphogenesis	0.000136616						GO:0034446	substrate adhesion-dependent cell spreading	0.00031526
				GO:0008625	extrinsic apoptotic signaling pathway via death domain receptors	0.000140217						GO:0030856	regulation of epithelial cell differentiation	0.000320996
				GO:0006023	aminoglycan biosynthetic process	0.000142007						GO:0034767	positive regulation of ion transmembrane transport	0.000320996
				GO:0002693	positive regulation of cellular extravasation	0.000144784						GO:0045778	positive regulation of ossification	0.000331183
				GO:0010819	regulation of T cell chemotaxis	0.000144784						GO:1903035	negative regulation of response to wounding	0.000331183
				GO:0051090	regulation of DNA-binding transcription factor activity	0.000146794						GO:2000146	negative regulation of cell motility	0.000345022
				GO:0006216	cytidine catabolic process	0.000150533						GO:0001938	positive regulation of endothelial cell proliferation	0.000364497
				GO:0009972	cytidine deamination	0.000150533						GO:0042531	positive regulation of tyrosine phosphorylation of STAT protein	0.000382168
				GO:0038110	interleukin-2-mediated signaling pathway	0.000150533						GO:0008217	regulation of blood pressure	0.00038479
				GO:0043383	negative T cell selection	0.000150533						GO:0035455	response to interferon-alpha	0.00038479
				GO:0046087	cytidine metabolic process	0.000150533						GO:0045061	thymic T cell selection	0.00038479
				GO:1905522	negative regulation of macrophage migration	0.000150533						GO:0048245	eosinophil chemotaxis	0.00038479
				GO:0032703	negative regulation of interleukin-2 production	0.000153954						GO:1901739	regulation of myoblast fusion	0.00038479
				GO:0034123	positive regulation of toll-like receptor signaling pathway	0.000153954						GO:0045408	regulation of interleukin-6 biosynthetic process	0.00039077
				GO:0060055	angiogenesis involved in wound healing	0.000153954						GO:0045577	regulation of B cell differentiation	0.00039077
				GO:0042269	regulation of natural killer cell mediated cytotoxicity	0.000157033						GO:0003416	endochondral bone growth	0.000404944
				GO:2000404	regulation of T cell migration	0.000157033						GO:0061756	leukocyte adhesion to vascular endothelial cell	0.000404944
				GO:0001892	embryonic placenta development	0.000159306						GO:2000404	regulation of T cell migration	0.000404944
				GO:0009620	response to fungus	0.000160048						GO:0034134	toll-like receptor 2 signaling pathway	0.000408781
				GO:0070227	lymphocyte apoptotic process	0.000162526						GO:2000484	positive regulation of interleukin-8 secretion	0.000408781
				GO:0001649	osteoblast differentiation	0.000163886						GO:0002260	lymphocyte homeostasis	0.00040945
				GO:0051091	positive regulation of DNA-binding transcription factor activity	0.000175126						GO:0060393	regulation of pathway-restricted SMAD protein phosphorylation	0.00040945
				GO:0007431	salivary gland development	0.000176254						GO:2000117	negative regulation of cysteine-type endopeptidase activity	0.000419848
				GO:0019216	regulation of lipid metabolic process	0.000178148						GO:0070228	regulation of lymphocyte apoptotic process	0.000422327
				GO:0061082	myeloid leukocyte cytokine production	0.000179237						GO:1903556	negative regulation of tumor necrosis factor superfamily cytokine production	0.000434189
				GO:0050829	defense response to Gram-negative bacterium	0.000182676						GO:1905954	positive regulation of lipid localization	0.000434858
				GO:0060395	SMAD protein signal transduction	0.000190947						GO:0030282	bone mineralization	0.000445347
				GO:0070997	neuron death	0.000192996						GO:1901214	regulation of neuron death	0.000445718
				GO:0038066	p38MAPK cascade	0.000193289						GO:0071229	cellular response to acid chemical	0.000454951
				GO:0070228	regulation of lymphocyte apoptotic process	0.000193289						GO:2000401	regulation of lymphocyte migration	0.000477197
				GO:0014074	response to purine-containing compound	0.000193289						GO:0038063	collagen-activated tyrosine kinase receptor signaling pathway	0.000477217
				GO:0032570	response to progesterone	0.000193289						GO:0070391	response to lipoteichoic acid	0.000477217
				GO:0051224	negative regulation of protein transport	0.000195437						GO:0071223	cellular response to lipoteichoic acid	0.000477217
				GO:0031579	membrane raft organization	0.000212344						GO:1900122	positive regulation of receptor binding	0.000477217
				GO:0042832	defense response to protozoan	0.000212344						GO:2000425	regulation of apoptotic cell clearance	0.000477217
				GO:0043302	positive regulation of leukocyte degranulation	0.000212344						GO:0051092	positive regulation of NF-kappaB transcription factor activity	0.000480697
				GO:0046135	pyrimidine nucleoside catabolic process	0.000212344						GO:1904645	response to amyloid-beta	0.000497043
				GO:0046639	negative regulation of alpha-beta T cell differentiation	0.000212344						GO:0006929	substrate-dependent cell migration	0.000497774
				GO:0046697	decidualization	0.000212344						GO:0021602	cranial nerve morphogenesis	0.000497774
				GO:0002455	humoral immune response mediated by circulating immunoglobulin	0.000212415						GO:0042226	interleukin-6 biosynthetic process	0.000497774
				GO:0032693	negative regulation of interleukin-10 production	0.000213672						GO:0006925	inflammatory cell apoptotic process	0.000517663
				GO:0043011	myeloid dendritic cell differentiation	0.000213672						GO:0019883	antigen processing and presentation of endogenous antigen	0.000517663
				GO:0150078	positive regulation of neuroinflammatory response	0.000213672						GO:0007431	salivary gland development	0.000517663
				GO:0042531	positive regulation of tyrosine phosphorylation of STAT protein	0.000220488						GO:0038083	peptidyl-tyrosine autophosphorylation	0.000517663
				GO:0010594	regulation of endothelial cell migration	0.000220773						GO:2000249	regulation of actin cytoskeleton reorganization	0.000517663
				GO:0002888	positive regulation of myeloid leukocyte mediated immunity	0.000232863						GO:2000403	positive regulation of lymphocyte migration	0.000517663
				GO:1902895	positive regulation of pri-miRNA transcription by RNA polymerase II	0.000232863						GO:0048754	branching morphogenesis of an epithelial tube	0.000520636
				GO:0002437	inflammatory response to antigenic stimulus	0.000235717						GO:0060135	maternal process involved in female pregnancy	0.000546584
				GO:0050706	regulation of interleukin-1 beta secretion	0.000235717						GO:0002437	inflammatory response to antigenic stimulus	0.000580684
				GO:1903035	negative regulation of response to wounding	0.000235913						GO:0006957	complement activation, alternative pathway	0.000594481
				GO:0034446	substrate adhesion-dependent cell spreading	0.000246465						GO:0010820	positive regulation of T cell chemotaxis	0.000594481
				GO:0006024	glycosaminoglycan biosynthetic process	0.000248071						GO:0010934	macrophage cytokine production	0.000594481
				GO:0007584	response to nutrient	0.000248071						GO:0030889	negative regulation of B cell proliferation	0.000594481
				GO:0002281	macrophage activation involved in immune response	0.000248071						GO:0032604	granulocyte macrophage colony-stimulating factor production	0.000594481
				GO:0002430	complement receptor mediated signaling pathway	0.000248071						GO:0042033	chemokine biosynthetic process	0.000594481
				GO:0033623	regulation of integrin activation	0.000248071						GO:0050755	chemokine metabolic process	0.000594481
				GO:0038065	collagen-activated signaling pathway	0.000248071						GO:0072109	glomerular mesangium development	0.000594481
				GO:0045006	DNA deamination	0.000248071						GO:0032970	regulation of actin filament-based process	0.00060964
				GO:0060100	positive regulation of phagocytosis, engulfment	0.000248071						GO:0035821	modification of morphology or physiology of other organism	0.000619952
				GO:0061042	vascular wound healing	0.000248071						GO:0061082	myeloid leukocyte cytokine production	0.000631139
				GO:0071352	cellular response to interleukin-2	0.000248071						GO:0032620	interleukin-17 production	0.000634802
				GO:0090594	inflammatory response to wounding	0.000248071						GO:0048010	vascular endothelial growth factor receptor signaling pathway	0.000656967
				GO:1905155	positive regulation of membrane invagination	0.000248071						GO:0014911	positive regulation of smooth muscle cell migration	0.000687228
				GO:0014909	smooth muscle cell migration	0.000266529						GO:0061614	pri-miRNA transcription by RNA polymerase II	0.000687228
				GO:1904950	negative regulation of establishment of protein localization	0.000267466						GO:0070231	T cell apoptotic process	0.000687228
				GO:0072006	nephron development	0.000272139						GO:0098868	bone growth	0.000687228
				GO:0043551	regulation of phosphatidylinositol 3-kinase activity	0.000272756						GO:0032703	negative regulation of interleukin-2 production	0.000687228
				GO:1902042	negative regulation of extrinsic apoptotic signaling pathway via death domain receptors	0.000273072						GO:0060055	angiogenesis involved in wound healing	0.000687228
				GO:0061614	pri-miRNA transcription by RNA polymerase II	0.000284028						GO:0030101	natural killer cell activation	0.000700335
				GO:0070231	T cell apoptotic process	0.000284028						GO:0072006	nephron development	0.000720805
				GO:0001562	response to protozoan	0.000284028						GO:0001952	regulation of cell-matrix adhesion	0.000724204
				GO:1903306	negative regulation of regulated secretory pathway	0.000284028						GO:0042310	vasoconstriction	0.000726291
				GO:0003158	endothelium development	0.000287082						GO:0120162	positive regulation of cold-induced thermogenesis	0.000730335
				GO:0050922	negative regulation of chemotaxis	0.000290695						GO:0010631	epithelial cell migration	0.000784056
				GO:0032814	regulation of natural killer cell activation	0.000296621						GO:0035296	regulation of tube diameter	0.00078504
				GO:1903409	reactive oxygen species biosynthetic process	0.000299796						GO:0050880	regulation of blood vessel size	0.00078504
				GO:0002710	negative regulation of T cell mediated immunity	0.00030673						GO:0097746	regulation of blood vessel diameter	0.00078504
				GO:0002726	positive regulation of T cell cytokine production	0.00030673						GO:2001234	negative regulation of apoptotic signaling pathway	0.000789378
				GO:0034138	toll-like receptor 3 signaling pathway	0.00030673						GO:0002675	positive regulation of acute inflammatory response	0.000789482
				GO:0001938	positive regulation of endothelial cell proliferation	0.00030673						GO:0002888	positive regulation of myeloid leukocyte mediated immunity	0.000789482
				GO:0097237	cellular response to toxic substance	0.000342262						GO:0051482	positive regulation of cytosolic calcium ion concentration involved in phospholipase C-activating G protein-coupled signaling pathway	0.000789482
				GO:0048704	embryonic skeletal system morphogenesis	0.000342669						GO:1902895	positive regulation of pri-miRNA transcription by RNA polymerase II	0.000789482
				GO:0072604	interleukin-6 secretion	0.000344303						GO:0010862	positive regulation of pathway-restricted SMAD protein phosphorylation	0.00081162
				GO:0014910	regulation of smooth muscle cell migration	0.000372471						GO:0048662	negative regulation of smooth muscle cell proliferation	0.000826429
				GO:0043154	negative regulation of cysteine-type endopeptidase activity involved in apoptotic process	0.000372471						GO:0021783	preganglionic parasympathetic fiber development	0.000845047
				GO:0060562	epithelial tube morphogenesis	0.000377449						GO:0048532	anatomical structure arrangement	0.000845047
				GO:0070232	regulation of T cell apoptotic process	0.000381669						GO:0034614	cellular response to reactive oxygen species	0.000845047
				GO:0010758	regulation of macrophage chemotaxis	0.000381669						GO:0035150	regulation of tube size	0.000849723
				GO:1900120	regulation of receptor binding	0.000381669						GO:0051224	negative regulation of protein transport	0.000856968
				GO:1901216	positive regulation of neuron death	0.000387841						GO:0043406	positive regulation of MAP kinase activity	0.000878283
				GO:0014812	muscle cell migration	0.000391195						GO:0019216	regulation of lipid metabolic process	0.000880319
				GO:0002479	antigen processing and presentation of exogenous peptide antigen via MHC class I, TAP-dependent	0.000391195						GO:0040013	negative regulation of locomotion	0.000890641
				GO:0001771	immunological synapse formation	0.000395422						GO:0043302	positive regulation of leukocyte degranulation	0.000895447
				GO:0002523	leukocyte migration involved in inflammatory response	0.000395422						GO:0046135	pyrimidine nucleoside catabolic process	0.000895447
				GO:0010935	regulation of macrophage cytokine production	0.000395422						GO:0046697	decidualization	0.000895447
				GO:0046133	pyrimidine ribonucleoside catabolic process	0.000395422						GO:0090132	epithelium migration	0.000900319
				GO:0098543	detection of other organism	0.000395422						GO:0050728	negative regulation of inflammatory response	0.000907826
				GO:0045428	regulation of nitric oxide biosynthetic process	0.000395422						GO:0042036	negative regulation of cytokine biosynthetic process	0.000924202
				GO:0007520	myoblast fusion	0.000416607						GO:0050832	defense response to fungus	0.000924202
				GO:1902893	regulation of pri-miRNA transcription by RNA polymerase II	0.000416607						GO:0071230	cellular response to amino acid stimulus	0.000938017
				GO:1903053	regulation of extracellular matrix organization	0.000416607						GO:0035690	cellular response to drug	0.000943031
				GO:0030278	regulation of ossification	0.00042595						GO:0097305	response to alcohol	0.000945255
				GO:0043371	negative regulation of CD4-positive, alpha-beta T cell differentiation	0.000434984						GO:0002686	negative regulation of leukocyte migration	0.000948832
				GO:1905523	positive regulation of macrophage migration	0.000434984						GO:0071295	cellular response to vitamin	0.000977777
				GO:0042326	negative regulation of phosphorylation	0.000453351						GO:0031623	receptor internalization	0.00098214
				GO:0048015	phosphatidylinositol-mediated signaling	0.000459914						GO:0042542	response to hydrogen peroxide	0.000995717
				GO:0007435	salivary gland morphogenesis	0.000479884						GO:2000241	regulation of reproductive process	0.000995717
				GO:0032660	regulation of interleukin-17 production	0.000479884						GO:0097237	cellular response to toxic substance	0.000995717
				GO:0045920	negative regulation of exocytosis	0.000479884						GO:0042590	antigen processing and presentation of exogenous peptide antigen via MHC class I	0.00103892
				GO:0008217	regulation of blood pressure	0.000499827						GO:0002062	chondrocyte differentiation	0.00103977
				GO:0006809	nitric oxide biosynthetic process	0.000514932						GO:0010876	lipid localization	0.0010672
				GO:1901224	positive regulation of NIK/NF-kappaB signaling	0.000514932						GO:0042698	ovulation cycle	0.0010672
				GO:2001234	negative regulation of apoptotic signaling pathway	0.000553946						GO:0010717	regulation of epithelial to mesenchymal transition	0.00109072
				GO:0120162	positive regulation of cold-induced thermogenesis	0.000555094						GO:1902893	regulation of pri-miRNA transcription by RNA polymerase II	0.00110839
				GO:2001233	regulation of apoptotic signaling pathway	0.000555094						GO:1903053	regulation of extracellular matrix organization	0.00110839
				GO:0048017	inositol lipid-mediated signaling	0.000589795						GO:1904950	negative regulation of establishment of protein localization	0.00112633
				GO:0006911	phagocytosis, engulfment	0.000589795						GO:0030324	lung development	0.0011352
				GO:0048260	positive regulation of receptor-mediated endocytosis	0.000595161						GO:0031664	regulation of lipopolysaccharide-mediated signaling pathway	0.0011536
				GO:0045622	regulation of T-helper cell differentiation	0.000601076						GO:0034110	regulation of homotypic cell-cell adhesion	0.0011536
				GO:0001101	response to acid chemical	0.000601076						GO:0042095	interferon-gamma biosynthetic process	0.00116282
				GO:0016525	negative regulation of angiogenesis	0.000601076						GO:0033028	myeloid cell apoptotic process	0.00120434
				GO:0002438	acute inflammatory response to antigenic stimulus	0.000601076						GO:0042339	keratan sulfate metabolic process	0.00120434
				GO:0016553	base conversion or substitution editing	0.000601076						GO:0070232	regulation of T cell apoptotic process	0.00120434
				GO:0035455	response to interferon-alpha	0.000601076						GO:0060395	SMAD protein signal transduction	0.00121084
				GO:0045061	thymic T cell selection	0.000601076						GO:0014909	smooth muscle cell migration	0.00121132
				GO:0140131	positive regulation of lymphocyte chemotaxis	0.000601076						GO:0002921	negative regulation of humoral immune response	0.00121218
				GO:1901739	regulation of myoblast fusion	0.000601076						GO:0006216	cytidine catabolic process	0.00121218
				GO:0002483	antigen processing and presentation of endogenous peptide antigen	0.000601076						GO:0009972	cytidine deamination	0.00121218
				GO:0002716	negative regulation of natural killer cell mediated immunity	0.000601076						GO:0016045	detection of bacterium	0.00121218
				GO:0019885	antigen processing and presentation of endogenous peptide antigen via MHC class I	0.000601076						GO:0045416	positive regulation of interleukin-8 biosynthetic process	0.00121218
				GO:0034134	toll-like receptor 2 signaling pathway	0.000601076						GO:0046087	cytidine metabolic process	0.00121218
				GO:0045410	positive regulation of interleukin-6 biosynthetic process	0.000601076						GO:1905522	negative regulation of macrophage migration	0.00121218
				GO:0031668	cellular response to extracellular stimulus	0.000608845						GO:0060349	bone morphogenesis	0.00130017
				GO:1903725	regulation of phospholipid metabolic process	0.000608845						GO:0070997	neuron death	0.00133008
				GO:0018149	peptide cross-linking	0.000616463						GO:0048705	skeletal system morphogenesis	0.00136467
				GO:0001952	regulation of cell-matrix adhesion	0.000643992						GO:0002455	humoral immune response mediated by circulating immunoglobulin	0.00137112
				GO:0085029	extracellular matrix assembly	0.000646121						GO:0008360	regulation of cell shape	0.00137112
				GO:2000108	positive regulation of leukocyte apoptotic process	0.000646121						GO:2001233	regulation of apoptotic signaling pathway	0.00139472
				GO:0001787	natural killer cell proliferation	0.000655692						GO:0043902	positive regulation of multi-organism process	0.00145005
				GO:0038063	collagen-activated tyrosine kinase receptor signaling pathway	0.000655692						GO:0001916	positive regulation of T cell mediated cytotoxicity	0.00146864
				GO:0045625	regulation of T-helper 1 cell differentiation	0.000655692						GO:0032660	regulation of interleukin-17 production	0.00146864
				GO:0070391	response to lipoteichoic acid	0.000655692						GO:0043368	positive T cell selection	0.00146864
				GO:0071223	cellular response to lipoteichoic acid	0.000655692						GO:0043516	regulation of DNA damage response, signal transduction by p53 class mediator	0.00146864
				GO:0072610	interleukin-12 secretion	0.000655692						GO:0014812	muscle cell migration	0.00147532
				GO:1900122	positive regulation of receptor binding	0.000655692						GO:0090100	positive regulation of transmembrane receptor protein serine/threonine kinase signaling pathway	0.00147532
				GO:0001570	vasculogenesis	0.000659243						GO:0032731	positive regulation of interleukin-1 beta production	0.00150599
				GO:0010517	regulation of phospholipase activity	0.00070181						GO:0001936	regulation of endothelial cell proliferation	0.00150599
				GO:2000181	negative regulation of blood vessel morphogenesis	0.00070181						GO:0030323	respiratory tube development	0.00150599
				GO:0017015	regulation of transforming growth factor beta receptor signaling pathway	0.000707601						GO:0006869	lipid transport	0.00151919
				GO:0006027	glycosaminoglycan catabolic process	0.000715805						GO:0031668	cellular response to extracellular stimulus	0.00154344
				GO:1901343	negative regulation of vasculature development	0.000729974						GO:1904646	cellular response to amyloid-beta	0.00155283
				GO:0071634	regulation of transforming growth factor beta production	0.000738585						GO:0002710	negative regulation of T cell mediated immunity	0.00155283
				GO:0006469	negative regulation of protein kinase activity	0.000766183						GO:0002922	positive regulation of humoral immune response	0.00155283
				GO:0010876	lipid localization	0.000781656						GO:0034138	toll-like receptor 3 signaling pathway	0.00155283
				GO:0042476	odontogenesis	0.000805632						GO:0045414	regulation of interleukin-8 biosynthetic process	0.00155283
				GO:0006925	inflammatory cell apoptotic process	0.000811499						GO:0048486	parasympathetic nervous system development	0.00155283
				GO:0010884	positive regulation of lipid storage	0.000811499						GO:1901741	positive regulation of myoblast fusion	0.00155283
				GO:0045624	positive regulation of T-helper cell differentiation	0.000811499						GO:2000251	positive regulation of actin cytoskeleton reorganization	0.00155283
				GO:0031623	receptor internalization	0.000825717						GO:0032835	glomerulus development	0.00155478
				GO:0035025	positive regulation of Rho protein signal transduction	0.000825717						GO:0001837	epithelial to mesenchymal transition	0.00160264
				GO:0050855	regulation of B cell receptor signaling pathway	0.000825717						GO:0034765	regulation of ion transmembrane transport	0.00162626
				GO:0002260	lymphocyte homeostasis	0.000830139						GO:0030278	regulation of ossification	0.00165673
				GO:0032835	glomerulus development	0.000830139						GO:0031667	response to nutrient levels	0.00170537
				GO:1903844	regulation of cellular response to transforming growth factor beta stimulus	0.000862329						GO:0043627	response to estrogen	0.00173059
				GO:0045862	positive regulation of proteolysis	0.000872385						GO:0031638	zymogen activation	0.00173059
				GO:0006957	complement activation, alternative pathway	0.000872385						GO:0032964	collagen biosynthetic process	0.00173059
				GO:0010820	positive regulation of T cell chemotaxis	0.000872385						GO:0050704	regulation of interleukin-1 secretion	0.00173059
				GO:0010934	macrophage cytokine production	0.000872385						GO:0001893	maternal placenta development	0.00176065
				GO:0032604	granulocyte macrophage colony-stimulating factor production	0.000872385						GO:0032689	negative regulation of interferon-gamma production	0.00176065
				GO:0042033	chemokine biosynthetic process	0.000872385						GO:0032735	positive regulation of interleukin-12 production	0.00176065
				GO:0043031	negative regulation of macrophage activation	0.000872385						GO:0034764	positive regulation of transmembrane transport	0.00176065
				GO:0050755	chemokine metabolic process	0.000872385						GO:0002679	respiratory burst involved in defense response	0.00177895
				GO:0072109	glomerular mesangium development	0.000872385						GO:0030656	regulation of vitamin metabolic process	0.00177895
				GO:0001933	negative regulation of protein phosphorylation	0.00087246						GO:0031953	negative regulation of protein autophosphorylation	0.00177895
				GO:0002714	positive regulation of B cell mediated immunity	0.000898946						GO:0035589	G protein-coupled purinergic nucleotide receptor signaling pathway	0.00177895
				GO:0002891	positive regulation of immunoglobulin mediated immune response	0.000898946						GO:0045006	DNA deamination	0.00177895
				GO:0038083	peptidyl-tyrosine autophosphorylation	0.000898946						GO:0045059	positive thymic T cell selection	0.00177895
				GO:1905314	semi-lunar valve development	0.000898946						GO:0061029	eyelid development in camera-type eye	0.00177895
				GO:2000249	regulation of actin cytoskeleton reorganization	0.000898946						GO:0061042	vascular wound healing	0.00177895
				GO:0070206	protein trimerization	0.000951136						GO:1902285	semaphorin-plexin signaling pathway involved in neuron projection guidance	0.00177895
				GO:1904645	response to amyloid-beta	0.000951136						GO:0014910	regulation of smooth muscle cell migration	0.00177895
				GO:0034614	cellular response to reactive oxygen species	0.000992333						GO:0043154	negative regulation of cysteine-type endopeptidase activity involved in apoptotic process	0.00177895
				GO:0043271	negative regulation of ion transport	0.00102357						GO:0050886	endocrine process	0.00177895
				GO:1905952	regulation of lipid localization	0.00102357						GO:0097756	negative regulation of blood vessel diameter	0.00177895
				GO:0042542	response to hydrogen peroxide	0.0010439						GO:0006911	phagocytosis, engulfment	0.00182516
				GO:0043627	response to estrogen	0.0010439						GO:0010001	glial cell differentiation	0.00184632
				GO:0060445	branching involved in salivary gland morphogenesis	0.00107352						GO:1901136	carbohydrate derivative catabolic process	0.00184632
				GO:0050728	negative regulation of inflammatory response	0.0010746						GO:0014015	positive regulation of gliogenesis	0.00191702
				GO:0002923	regulation of humoral immune response mediated by circulating immunoglobulin	0.00108631						GO:0031670	cellular response to nutrient	0.00191702
				GO:0035747	natural killer cell chemotaxis	0.00108631						GO:0043542	endothelial cell migration	0.00199231
				GO:0045628	regulation of T-helper 2 cell differentiation	0.00108631						GO:0006826	iron ion transport	0.00199231
				GO:0043550	regulation of lipid kinase activity	0.00109978						GO:0045669	positive regulation of osteoblast differentiation	0.00199231
				GO:0045669	positive regulation of osteoblast differentiation	0.00109978						GO:0050922	negative regulation of chemotaxis	0.00199231
				GO:0071604	transforming growth factor beta production	0.00110097						GO:0055076	transition metal ion homeostasis	0.00201857
				GO:0002011	morphogenesis of an epithelial sheet	0.00111041						GO:0034143	regulation of toll-like receptor 4 signaling pathway	0.00203113
				GO:0046456	icosanoid biosynthetic process	0.00111041						GO:0042228	interleukin-8 biosynthetic process	0.00203113
				GO:2001237	negative regulation of extrinsic apoptotic signaling pathway	0.00116793						GO:0097242	amyloid-beta clearance	0.00209845
				GO:0071214	cellular response to abiotic stimulus	0.00124257						GO:0045581	negative regulation of T cell differentiation	0.00211196
				GO:0104004	cellular response to environmental stimulus	0.00124257						GO:0048483	autonomic nervous system development	0.00211196
				GO:0021783	preganglionic parasympathetic fiber development	0.00124257						GO:0003158	endothelium development	0.00219182
				GO:0048532	anatomical structure arrangement	0.00124257						GO:0042476	odontogenesis	0.00219182
				GO:0048535	lymph node development	0.00124257						GO:0018146	keratan sulfate biosynthetic process	0.00224909
				GO:0048706	embryonic skeletal system development	0.00124801						GO:2000108	positive regulation of leukocyte apoptotic process	0.00224909
				GO:0060351	cartilage development involved in endochondral bone morphogenesis	0.00125243						GO:0043551	regulation of phosphatidylinositol 3-kinase activity	0.0022658
				GO:1900744	regulation of p38MAPK cascade	0.00125243						GO:0045620	negative regulation of lymphocyte differentiation	0.0022658
				GO:0009266	response to temperature stimulus	0.00127182						GO:0060402	calcium ion transport into cytosol	0.002465
				GO:0090183	regulation of kidney development	0.00129684						GO:0002714	positive regulation of B cell mediated immunity	0.00252457
				GO:0007202	activation of phospholipase C activity	0.00129832						GO:0002891	positive regulation of immunoglobulin mediated immune response	0.00252457
				GO:0044319	wound healing, spreading of cells	0.00129832						GO:1905314	semi-lunar valve development	0.00252457
				GO:0090505	epiboly involved in wound healing	0.00129832						GO:0046133	pyrimidine ribonucleoside catabolic process	0.00256367
				GO:0002064	epithelial cell development	0.0013078						GO:1903054	negative regulation of extracellular matrix organization	0.00256367
				GO:0032692	negative regulation of interleukin-1 production	0.00133218						GO:0090183	regulation of kidney development	0.00261363
				GO:0050856	regulation of T cell receptor signaling pathway	0.00133218						GO:0045862	positive regulation of proteolysis	0.0026345
				GO:0021782	glial cell development	0.00133943						GO:0002438	acute inflammatory response to antigenic stimulus	0.00265219
				GO:0099024	plasma membrane invagination	0.00135835						GO:0016553	base conversion or substitution editing	0.00265219
				GO:1904705	regulation of vascular smooth muscle cell proliferation	0.00135835						GO:0030728	ovulation	0.00265219
				GO:1990874	vascular smooth muscle cell proliferation	0.00135835						GO:0035590	purinergic nucleotide receptor signaling pathway	0.00265219
				GO:0032147	activation of protein kinase activity	0.00136942						GO:0035743	CD4-positive, alpha-beta T cell cytokine production	0.00265219
				GO:0002861	regulation of inflammatory response to antigenic stimulus	0.00139013						GO:0140131	positive regulation of lymphocyte chemotaxis	0.00265219
				GO:0003433	chondrocyte development involved in endochondral bone morphogenesis	0.00139013						GO:1901224	positive regulation of NIK/NF-kappaB signaling	0.00269513
				GO:0033673	negative regulation of kinase activity	0.00139455						GO:1901888	regulation of cell junction assembly	0.00271031
				GO:0006936	muscle contraction	0.00143371						GO:1903725	regulation of phospholipid metabolic process	0.00271031
				GO:0071902	positive regulation of protein serine/threonine kinase activity	0.00144195						GO:0002262	myeloid cell homeostasis	0.00271977
				GO:0008360	regulation of cell shape	0.00144359						GO:0035025	positive regulation of Rho protein signal transduction	0.00276053
				GO:0001659	temperature homeostasis	0.00144477						GO:0050855	regulation of B cell receptor signaling pathway	0.00276053
				GO:0097305	response to alcohol	0.00145799						GO:0060536	cartilage morphogenesis	0.00276053
				GO:1901222	regulation of NIK/NF-kappaB signaling	0.00146581						GO:2000515	negative regulation of CD4-positive, alpha-beta T cell activation	0.00276053
				GO:0035272	exocrine system development	0.00146581						GO:0060562	epithelial tube morphogenesis	0.00285269
				GO:0071229	cellular response to acid chemical	0.00148832						GO:0031952	regulation of protein autophosphorylation	0.00286334
				GO:0060760	positive regulation of response to cytokine stimulus	0.00148847						GO:0060351	cartilage development involved in endochondral bone morphogenesis	0.00286334
				GO:0042310	vasoconstriction	0.00150494						GO:0001659	temperature homeostasis	0.00287358
				GO:0042036	negative regulation of cytokine biosynthetic process	0.00159872						GO:2000027	regulation of animal organ morphogenesis	0.00295334
				GO:0050832	defense response to fungus	0.00159872						GO:0051209	release of sequestered calcium ion into cytosol	0.00303651
				GO:0001837	epithelial to mesenchymal transition	0.00159872						GO:0031334	positive regulation of protein complex assembly	0.0031712
				GO:0001569	branching involved in blood vessel morphogenesis	0.00159872						GO:0046545	development of primary female sexual characteristics	0.00319574
				GO:0071295	cellular response to vitamin	0.00159872						GO:0035272	exocrine system development	0.00334137
				GO:0090504	epiboly	0.00159872						GO:1903727	positive regulation of phospholipid metabolic process	0.00334137
				GO:0002863	positive regulation of inflammatory response to antigenic stimulus	0.00167672						GO:0055072	iron ion homeostasis	0.00335444
				GO:0008228	opsonization	0.00167672						GO:0019229	regulation of vasoconstriction	0.00339089
				GO:0016045	detection of bacterium	0.00167672						GO:0050690	regulation of defense response to virus by virus	0.00339163
				GO:0031392	regulation of prostaglandin biosynthetic process	0.00167672						GO:0097421	liver regeneration	0.00339163
				GO:0045416	positive regulation of interleukin-8 biosynthetic process	0.00167672						GO:0045624	positive regulation of T-helper cell differentiation	0.0034
				GO:0051549	positive regulation of keratinocyte migration	0.00167672						GO:0045649	regulation of macrophage differentiation	0.0034
				GO:0042095	interferon-gamma biosynthetic process	0.0016937						GO:0050856	regulation of T cell receptor signaling pathway	0.0035342
				GO:0070233	negative regulation of T cell apoptotic process	0.0016937						GO:0010759	positive regulation of macrophage chemotaxis	0.0035342
				GO:0030857	negative regulation of epithelial cell differentiation	0.00171674						GO:0032645	regulation of granulocyte macrophage colony-stimulating factor production	0.0035342
				GO:0031664	regulation of lipopolysaccharide-mediated signaling pathway	0.00178298						GO:0045073	regulation of chemokine biosynthetic process	0.0035342
				GO:0034110	regulation of homotypic cell-cell adhesion	0.00178298						GO:0045342	MHC class II biosynthetic process	0.0035342
				GO:0071230	cellular response to amino acid stimulus	0.00186652						GO:0051770	positive regulation of nitric-oxide synthase biosynthetic process	0.0035342
				GO:0043407	negative regulation of MAP kinase activity	0.00191999						GO:0051283	negative regulation of sequestering of calcium ion	0.00356086
				GO:0033028	myeloid cell apoptotic process	0.00197581						GO:0045446	endothelial cell differentiation	0.00356086
				GO:0042339	keratan sulfate metabolic process	0.00197581						GO:1904062	regulation of cation transmembrane transport	0.00371789
				GO:0010518	positive regulation of phospholipase activity	0.00198876						GO:0045824	negative regulation of innate immune response	0.0038356
				GO:0001961	positive regulation of cytokine-mediated signaling pathway	0.00202045						GO:0003044	regulation of systemic arterial blood pressure mediated by a chemical signal	0.0038356
				GO:0060425	lung morphogenesis	0.00202045						GO:0008347	glial cell migration	0.0038356
				GO:0043536	positive regulation of blood vessel endothelial cell migration	0.00216885						GO:0099024	plasma membrane invagination	0.00386222
				GO:0042063	gliogenesis	0.00217217						GO:0046660	female sex differentiation	0.00388122
				GO:0035690	cellular response to drug	0.00222765						GO:0032956	regulation of actin cytoskeleton organization	0.00388122
				GO:0007517	muscle organ development	0.00229957						GO:0051098	regulation of binding	0.00405708
				GO:0002689	negative regulation of leukocyte chemotaxis	0.00229957						GO:0032720	negative regulation of tumor necrosis factor production	0.00407362
				GO:0002922	positive regulation of humoral immune response	0.00229957						GO:0033077	T cell differentiation in thymus	0.00407362
				GO:0003422	growth plate cartilage morphogenesis	0.00229957						GO:0090184	positive regulation of kidney development	0.00414535
				GO:0045063	T-helper 1 cell differentiation	0.00229957						GO:0051282	regulation of sequestering of calcium ion	0.00417875
				GO:0045414	regulation of interleukin-8 biosynthetic process	0.00229957						GO:0043112	receptor metabolic process	0.00424584
				GO:0046597	negative regulation of viral entry into host cell	0.00229957						GO:0060445	branching involved in salivary gland morphogenesis	0.00429637
				GO:0048486	parasympathetic nervous system development	0.00229957						GO:0071305	cellular response to vitamin D	0.00429637
				GO:0061081	positive regulation of myeloid leukocyte cytokine production involved in immune response	0.00229957						GO:0071214	cellular response to abiotic stimulus	0.0043282
				GO:1901741	positive regulation of myoblast fusion	0.00229957						GO:0104004	cellular response to environmental stimulus	0.0043282
				GO:2000251	positive regulation of actin cytoskeleton reorganization	0.00229957						GO:0046209	nitric oxide metabolic process	0.00456561
				GO:0043535	regulation of blood vessel endothelial cell migration	0.00231522						GO:0050871	positive regulation of B cell activation	0.0047345
				GO:0010717	regulation of epithelial to mesenchymal transition	0.00235321						GO:0001780	neutrophil homeostasis	0.00478716
				GO:0034329	cell junction assembly	0.00238165						GO:0002475	antigen processing and presentation via MHC class Ib	0.00478716
				GO:0043534	blood vessel endothelial cell migration	0.00239452						GO:0010919	regulation of inositol phosphate biosynthetic process	0.00478716
				GO:0043112	receptor metabolic process	0.00239452						GO:0033033	negative regulation of myeloid cell apoptotic process	0.00478716
				GO:0009164	nucleoside catabolic process	0.00239452						GO:0034116	positive regulation of heterotypic cell-cell adhesion	0.00478716
				GO:0043368	positive T cell selection	0.00239452						GO:0043031	negative regulation of macrophage activation	0.00478716
				GO:0043516	regulation of DNA damage response, signal transduction by p53 class mediator	0.00239452						GO:0001569	branching involved in blood vessel morphogenesis	0.00492728
				GO:1903426	regulation of reactive oxygen species biosynthetic process	0.00246794						GO:0035587	purinergic receptor signaling pathway	0.00492728
				GO:0001765	membrane raft assembly	0.00247899						GO:0055094	response to lipoprotein particle	0.00492728
				GO:0002679	respiratory burst involved in defense response	0.00247899						GO:0010632	regulation of epithelial cell migration	0.00495487
				GO:0002864	regulation of acute inflammatory response to antigenic stimulus	0.00247899						GO:0048145	regulation of fibroblast proliferation	0.00503115
				GO:0030656	regulation of vitamin metabolic process	0.00247899						GO:0001954	positive regulation of cell-matrix adhesion	0.00504014
				GO:0031953	negative regulation of protein autophosphorylation	0.00247899						GO:0042326	negative regulation of phosphorylation	0.00505458
				GO:0045059	positive thymic T cell selection	0.00247899						GO:0051208	sequestering of calcium ion	0.00526014
				GO:0060712	spongiotrophoblast layer development	0.00247899						GO:1903076	regulation of protein localization to plasma membrane	0.00530733
				GO:0070208	protein heterotrimerization	0.00247899						GO:0002861	regulation of inflammatory response to antigenic stimulus	0.00533728
				GO:1902285	semaphorin-plexin signaling pathway involved in neuron projection guidance	0.00247899						GO:0003433	chondrocyte development involved in endochondral bone morphogenesis	0.00533728
				GO:1902713	regulation of interferon-gamma secretion	0.00247899						GO:0031579	membrane raft organization	0.00533728
				GO:0060538	skeletal muscle organ development	0.00252515						GO:0035588	G protein-coupled purinergic receptor signaling pathway	0.00533728
				GO:0002377	immunoglobulin production	0.00254389						GO:0046426	negative regulation of JAK-STAT cascade	0.00533728
				GO:0003170	heart valve development	0.00257837						GO:0046639	negative regulation of alpha-beta T cell differentiation	0.00533728
				GO:1901658	glycosyl compound catabolic process	0.00266226						GO:0050857	positive regulation of antigen receptor-mediated signaling pathway	0.00533728
				GO:1904646	cellular response to amyloid-beta	0.00266226						GO:0048871	multicellular organismal homeostasis	0.00537737
				GO:0060402	calcium ion transport into cytosol	0.00266716						GO:0031640	killing of cells of other organism	0.00548092
				GO:0010324	membrane invagination	0.00266903						GO:0044364	disruption of cells of other organism	0.00548092
				GO:0110110	positive regulation of animal organ morphogenesis	0.00266903						GO:1905952	regulation of lipid localization	0.00548695
				GO:0051209	release of sequestered calcium ion into cytosol	0.00272559						GO:0048144	fibroblast proliferation	0.00548695
				GO:0032970	regulation of actin filament-based process	0.00283724						GO:0001787	natural killer cell proliferation	0.00548695
				GO:0002040	sprouting angiogenesis	0.00293628						GO:0001820	serotonin secretion	0.00548695
				GO:0048871	multicellular organismal homeostasis	0.00298096						GO:0006569	tryptophan catabolic process	0.00548695
				GO:0006690	icosanoid metabolic process	0.00301068						GO:0032621	interleukin-18 production	0.00548695
				GO:0045446	endothelial cell differentiation	0.00301068						GO:0034135	regulation of toll-like receptor 2 signaling pathway	0.00548695
				GO:0033005	positive regulation of mast cell activation	0.00301359						GO:0042436	indole-containing compound catabolic process	0.00548695
				GO:0034143	regulation of toll-like receptor 4 signaling pathway	0.00301359						GO:0045625	regulation of T-helper 1 cell differentiation	0.00548695
				GO:0042228	interleukin-8 biosynthetic process	0.00301359						GO:0045657	positive regulation of monocyte differentiation	0.00548695
				GO:0071636	positive regulation of transforming growth factor beta production	0.00301359						GO:0046218	indolalkylamine catabolic process	0.00548695
				GO:0007519	skeletal muscle tissue development	0.00309756						GO:0060600	dichotomous subdivision of an epithelial terminal unit	0.00548695
				GO:0031638	zymogen activation	0.00311276						GO:0071281	cellular response to iron ion	0.00548695
				GO:0032715	negative regulation of interleukin-6 production	0.00311276						GO:0072610	interleukin-12 secretion	0.00548695
				GO:0050732	negative regulation of peptidyl-tyrosine phosphorylation	0.00311276						GO:0050688	regulation of defense response to virus	0.00553759
				GO:0003416	endochondral bone growth	0.00311616						GO:1903524	positive regulation of blood circulation	0.00553759
				GO:0035850	epithelial cell differentiation involved in kidney development	0.00311616						GO:0010952	positive regulation of peptidase activity	0.00562276
				GO:0070266	necroptotic process	0.00311616						GO:0008585	female gonad development	0.00569329
				GO:1904407	positive regulation of nitric oxide metabolic process	0.00311616						GO:0017015	regulation of transforming growth factor beta receptor signaling pathway	0.00570532
				GO:0010038	response to metal ion	0.00321941						GO:0030851	granulocyte differentiation	0.00576012
				GO:0032479	regulation of type I interferon production	0.00321941						GO:1901890	positive regulation of cell junction assembly	0.00576012
				GO:0051283	negative regulation of sequestering of calcium ion	0.00321941						GO:0010634	positive regulation of epithelial cell migration	0.00578017
				GO:0051348	negative regulation of transferase activity	0.00324081						GO:0060401	cytosolic calcium ion transport	0.00578017
				GO:0010952	positive regulation of peptidase activity	0.00329889						GO:0031099	regeneration	0.00594815
				GO:0048145	regulation of fibroblast proliferation	0.003312						GO:0060541	respiratory system development	0.00594815
				GO:0003018	vascular process in circulatory system	0.00333914						GO:1904705	regulation of vascular smooth muscle cell proliferation	0.00596722
				GO:0006869	lipid transport	0.00336556						GO:1990874	vascular smooth muscle cell proliferation	0.00596722
				GO:0050688	regulation of defense response to virus	0.00337256						GO:2001057	reactive nitrogen species metabolic process	0.00596722
				GO:0060350	endochondral bone morphogenesis	0.00337256						GO:0003198	epithelial to mesenchymal transition involved in endocardial cushion formation	0.0061458
				GO:1903524	positive regulation of blood circulation	0.00337256						GO:0010715	regulation of extracellular matrix disassembly	0.0061458
				GO:0003417	growth plate cartilage development	0.00343501						GO:0010744	positive regulation of macrophage derived foam cell differentiation	0.0061458
				GO:0097242	amyloid-beta clearance	0.00343501						GO:0045072	regulation of interferon-gamma biosynthetic process	0.0061458
				GO:0009074	aromatic amino acid family catabolic process	0.00348127						GO:0048535	lymph node development	0.0061458
				GO:0018146	keratan sulfate biosynthetic process	0.00348127						GO:0060263	regulation of respiratory burst	0.0061458
				GO:0045408	regulation of interleukin-6 biosynthetic process	0.00348127						GO:0061298	retina vasculature development in camera-type eye	0.0061458
				GO:0050858	negative regulation of antigen receptor-mediated signaling pathway	0.00348127						GO:1904996	positive regulation of leukocyte adhesion to vascular endothelial cell	0.0061458
				GO:0031099	regeneration	0.003495						GO:1901658	glycosyl compound catabolic process	0.00635694
				GO:0045591	positive regulation of regulatory T cell differentiation	0.00349566						GO:0050732	negative regulation of peptidyl-tyrosine phosphorylation	0.00636623
				GO:0045869	negative regulation of single stranded viral RNA replication via double stranded DNA intermediate	0.00349566						GO:0032355	response to estradiol	0.00637511
				GO:0045953	negative regulation of natural killer cell mediated cytotoxicity	0.00349566						GO:0002335	mature B cell differentiation	0.00642579
				GO:0046629	gamma-delta T cell activation	0.00349566						GO:0031639	plasminogen activation	0.00642579
				GO:0051547	regulation of keratinocyte migration	0.00349566						GO:1903306	negative regulation of regulated secretory pathway	0.00642579
				GO:1903054	negative regulation of extracellular matrix organization	0.00349566						GO:1903305	regulation of regulated secretory pathway	0.00654886
				GO:2001279	regulation of unsaturated fatty acid biosynthetic process	0.00349566						GO:0034329	cell junction assembly	0.00655825
				GO:0048483	autonomic nervous system development	0.00361068						GO:1903844	regulation of cellular response to transforming growth factor beta stimulus	0.00658622
				GO:0048144	fibroblast proliferation	0.00363849						GO:0048880	sensory system development	0.0066708
				GO:0050886	endocrine process	0.00363849						GO:0016101	diterpenoid metabolic process	0.0067015
				GO:0097756	negative regulation of blood vessel diameter	0.00363849						GO:0002228	natural killer cell mediated immunity	0.0067015
				GO:0046579	positive regulation of Ras protein signal transduction	0.00372965						GO:0043550	regulation of lipid kinase activity	0.0067015
				GO:1903672	positive regulation of sprouting angiogenesis	0.00372965						GO:0045670	regulation of osteoclast differentiation	0.0067015
				GO:0014015	positive regulation of gliogenesis	0.00373805						GO:0002479	antigen processing and presentation of exogenous peptide antigen via MHC class I, TAP-dependent	0.00671309
				GO:0031670	cellular response to nutrient	0.00373805						GO:0009164	nucleoside catabolic process	0.00671634
				GO:0010595	positive regulation of endothelial cell migration	0.00373805						GO:0045920	negative regulation of exocytosis	0.00671634
				GO:0032606	type I interferon production	0.00373805						GO:0071402	cellular response to lipoprotein particle stimulus	0.00671634
				GO:0051282	regulation of sequestering of calcium ion	0.00373805						GO:0010324	membrane invagination	0.00679155
				GO:0030728	ovulation	0.00384221						GO:0051781	positive regulation of cell division	0.00713202
				GO:0035743	CD4-positive, alpha-beta T cell cytokine production	0.00384221						GO:0010524	positive regulation of calcium ion transport into cytosol	0.00716589
				GO:0042136	neurotransmitter biosynthetic process	0.00384894						GO:0070266	necroptotic process	0.00727723
				GO:0043902	positive regulation of multi-organism process	0.00400816						GO:0070588	calcium ion transmembrane transport	0.00747124
				GO:0050691	regulation of defense response to virus by host	0.00405431						GO:0003012	muscle system process	0.00763769
				GO:0090050	positive regulation of cell migration involved in sprouting angiogenesis	0.00405431						GO:0034103	regulation of tissue remodeling	0.00781016
				GO:0034330	cell junction organization	0.00414256						GO:0034114	regulation of heterotypic cell-cell adhesion	0.00781016
				GO:0006929	substrate-dependent cell migration	0.00424445						GO:0060706	cell differentiation involved in embryonic placenta development	0.00781016
				GO:0021602	cranial nerve morphogenesis	0.00424445						GO:0071711	basement membrane organization	0.00781016
				GO:0042226	interleukin-6 biosynthetic process	0.00424445						GO:0002923	regulation of humoral immune response mediated by circulating immunoglobulin	0.00781016
				GO:0070229	negative regulation of lymphocyte apoptotic process	0.00424445						GO:0033629	negative regulation of cell adhesion mediated by integrin	0.00781016
				GO:0042133	neurotransmitter metabolic process	0.00430622						GO:0035747	natural killer cell chemotaxis	0.00781016
				GO:0050871	positive regulation of B cell activation	0.00457004						GO:0045351	type I interferon biosynthetic process	0.00781016
				GO:2000027	regulation of animal organ morphogenesis	0.00459476						GO:0045628	regulation of T-helper 2 cell differentiation	0.00781016
				GO:0009435	NAD biosynthetic process	0.00462889						GO:0070189	kynurenine metabolic process	0.00781016
				GO:0019674	NAD metabolic process	0.00469053						GO:0070673	response to interleukin-18	0.00781016
				GO:0007266	Rho protein signal transduction	0.00476398						GO:0072110	glomerular mesangial cell proliferation	0.00781016
				GO:0051208	sequestering of calcium ion	0.00478453						GO:1903980	positive regulation of microglial cell activation	0.00781016
				GO:0002467	germinal center formation	0.00482867						GO:0001911	negative regulation of leukocyte mediated cytotoxicity	0.00781553
				GO:0010759	positive regulation of macrophage chemotaxis	0.00482867						GO:0036035	osteoclast development	0.00781553
				GO:0032645	regulation of granulocyte macrophage colony-stimulating factor production	0.00482867						GO:0043011	myeloid dendritic cell differentiation	0.00781553
				GO:0033008	positive regulation of mast cell activation involved in immune response	0.00482867						GO:0070230	positive regulation of lymphocyte apoptotic process	0.00781553
				GO:0043306	positive regulation of mast cell degranulation	0.00482867						GO:0070233	negative regulation of T cell apoptotic process	0.00781553
				GO:0045073	regulation of chemokine biosynthetic process	0.00482867						GO:0090330	regulation of platelet aggregation	0.00781553
				GO:0045342	MHC class II biosynthetic process	0.00482867						GO:0150079	negative regulation of neuroinflammatory response	0.00781553
				GO:0051770	positive regulation of nitric-oxide synthase biosynthetic process	0.00482867						GO:0045622	regulation of T-helper cell differentiation	0.00782623
				GO:0002204	somatic recombination of immunoglobulin genes involved in immune response	0.00482987						GO:0046456	icosanoid biosynthetic process	0.00799409
				GO:0002208	somatic diversification of immunoglobulins involved in immune response	0.00482987						GO:0043200	response to amino acid	0.00841439
				GO:0031952	regulation of protein autophosphorylation	0.00482987						GO:0032147	activation of protein kinase activity	0.00854835
				GO:0045190	isotype switching	0.00482987						GO:0034330	cell junction organization	0.00885078
				GO:0098868	bone growth	0.00482987						GO:0071902	positive regulation of protein serine/threonine kinase activity	0.00893184
				GO:0045649	regulation of macrophage differentiation	0.00487988						GO:0006690	icosanoid metabolic process	0.00911925
				GO:0048305	immunoglobulin secretion	0.00487988						GO:0003417	growth plate cartilage development	0.00923345
				GO:0060390	regulation of SMAD protein signal transduction	0.00487988						GO:0046849	bone remodeling	0.00928588
				GO:0072643	interferon-gamma secretion	0.00487988						GO:0090288	negative regulation of cellular response to growth factor stimulus	0.00948143
				GO:0051781	positive regulation of cell division	0.00489439						GO:0007157	heterophilic cell-cell adhesion via plasma membrane cell adhesion molecules	0.00948214
				GO:0031667	response to nutrient levels	0.00493768						GO:0050706	regulation of interleukin-1 beta secretion	0.00948214
				GO:0060191	regulation of lipase activity	0.00500535						GO:0002377	immunoglobulin production	0.00950952
				GO:0043280	positive regulation of cysteine-type endopeptidase activity involved in apoptotic process	0.00511075						GO:0097553	calcium ion transmembrane import into cytosol	0.00957233
				GO:1901136	carbohydrate derivative catabolic process	0.00511557						GO:0150063	visual system development	0.00980798
				GO:0003413	chondrocyte differentiation involved in endochondral bone morphogenesis	0.00511557						GO:0001570	vasculogenesis	0.00985792
				GO:0045954	positive regulation of natural killer cell mediated cytotoxicity	0.00511557						GO:0021675	nerve development	0.00985792
				GO:0050690	regulation of defense response to virus by virus	0.00511557						GO:0002689	negative regulation of leukocyte chemotaxis	0.00996787
				GO:1903428	positive regulation of reactive oxygen species biosynthetic process	0.00519384						GO:0003422	growth plate cartilage morphogenesis	0.00996787
				GO:1904064	positive regulation of cation transmembrane transport	0.00522227						GO:0046597	negative regulation of viral entry into host cell	0.00996787
				GO:1901888	regulation of cell junction assembly	0.00540489						GO:0061081	positive regulation of myeloid leukocyte cytokine production involved in immune response	0.00996787
				GO:1903727	positive regulation of phospholipid metabolic process	0.00557096						GO:0048259	regulation of receptor-mediated endocytosis	0.0100436
				GO:0072529	pyrimidine-containing compound catabolic process	0.00562477						GO:0060760	positive regulation of response to cytokine stimulus	0.010129
				GO:0071901	negative regulation of protein serine/threonine kinase activity	0.00563823						GO:0030212	hyaluronan metabolic process	0.0106655
				GO:0019229	regulation of vasoconstriction	0.00593461						GO:0043114	regulation of vascular permeability	0.0106655
				GO:0019915	lipid storage	0.00595161						GO:0050691	regulation of defense response to virus by host	0.0106655
				GO:0010528	regulation of transposition	0.00617205						GO:0071276	cellular response to cadmium ion	0.0106655
				GO:0010529	negative regulation of transposition	0.00617205						GO:0001933	negative regulation of protein phosphorylation	0.0106655
				GO:0032717	negative regulation of interleukin-8 production	0.00617205						GO:0002204	somatic recombination of immunoglobulin genes involved in immune response	0.0106655
				GO:0042454	ribonucleoside catabolic process	0.00617205						GO:0002208	somatic diversification of immunoglobulins involved in immune response	0.0106655
				GO:0071305	cellular response to vitamin D	0.00617205						GO:0002832	negative regulation of response to biotic stimulus	0.0106655
				GO:0006691	leukotriene metabolic process	0.00620675						GO:0045190	isotype switching	0.0106655
				GO:0035767	endothelial cell chemotaxis	0.00620675						GO:0050853	B cell receptor signaling pathway	0.0106655
				GO:0038061	NIK/NF-kappaB signaling	0.0063453						GO:0002863	positive regulation of inflammatory response to antigenic stimulus	0.0106655
				GO:0097300	programmed necrotic cell death	0.006409						GO:0006568	tryptophan metabolic process	0.0106655
				GO:1904707	positive regulation of vascular smooth muscle cell proliferation	0.006409						GO:0008228	opsonization	0.0106655
				GO:0060401	cytosolic calcium ion transport	0.00645268						GO:0010623	programmed cell death involved in cell development	0.0106655
				GO:0001780	neutrophil homeostasis	0.00645268						GO:0031392	regulation of prostaglandin biosynthetic process	0.0106655
				GO:0033033	negative regulation of myeloid cell apoptotic process	0.00645268						GO:0032429	regulation of phospholipase A2 activity	0.0106655
				GO:0034116	positive regulation of heterotypic cell-cell adhesion	0.00645268						GO:0042340	keratan sulfate catabolic process	0.0106655
				GO:0045623	negative regulation of T-helper cell differentiation	0.00645268						GO:0042368	vitamin D biosynthetic process	0.0106655
				GO:0050711	negative regulation of interleukin-1 secretion	0.00645268						GO:0045080	positive regulation of chemokine biosynthetic process	0.0106655
				GO:0002262	myeloid cell homeostasis	0.00648806						GO:0045579	positive regulation of B cell differentiation	0.0106655
				GO:0042698	ovulation cycle	0.00662025						GO:0051132	NK T cell activation	0.0106655
				GO:0001885	endothelial cell development	0.00667158						GO:0060670	branching involved in labyrinthine layer morphogenesis	0.0106655
				GO:0030324	lung development	0.00687633						GO:0061450	trophoblast cell migration	0.0106655
				GO:0001820	serotonin secretion	0.00703118						GO:0070493	thrombin-activated receptor signaling pathway	0.0106655
				GO:0002713	negative regulation of B cell mediated immunity	0.00703118						GO:1901163	regulation of trophoblast cell migration	0.0106655
				GO:0002890	negative regulation of immunoglobulin mediated immune response	0.00703118						GO:1902287	semaphorin-plexin signaling pathway involved in axon guidance	0.0106655
				GO:0006569	tryptophan catabolic process	0.00703118						GO:1902337	regulation of apoptotic process involved in morphogenesis	0.0106655
				GO:0032621	interleukin-18 production	0.00703118						GO:0001523	retinoid metabolic process	0.0106689
				GO:0034135	regulation of toll-like receptor 2 signaling pathway	0.00703118						GO:0009074	aromatic amino acid family catabolic process	0.0110124
				GO:0042436	indole-containing compound catabolic process	0.00703118						GO:0050858	negative regulation of antigen receptor-mediated signaling pathway	0.0110124
				GO:0045657	positive regulation of monocyte differentiation	0.00703118						GO:1901222	regulation of NIK/NF-kappaB signaling	0.0111633
				GO:0046218	indolalkylamine catabolic process	0.00703118						GO:0106106	cold-induced thermogenesis	0.0114459
				GO:0060600	dichotomous subdivision of an epithelial terminal unit	0.00703118						GO:0120161	regulation of cold-induced thermogenesis	0.0114459
				GO:0061299	retina vasculature morphogenesis in camera-type eye	0.00703118						GO:0110110	positive regulation of animal organ morphogenesis	0.0116286
				GO:0097048	dendritic cell apoptotic process	0.00703118						GO:0003073	regulation of systemic arterial blood pressure	0.01175
				GO:2000668	regulation of dendritic cell apoptotic process	0.00703118						GO:0002762	negative regulation of myeloid leukocyte differentiation	0.0119867
				GO:0048562	embryonic organ morphogenesis	0.00707009						GO:0007595	lactation	0.0119867
				GO:0009409	response to cold	0.00726919						GO:0072604	interleukin-6 secretion	0.0119867
				GO:0061515	myeloid cell development	0.00732499						GO:0010831	positive regulation of myotube differentiation	0.0121605
				GO:0003176	aortic valve development	0.00732499						GO:0061515	myeloid cell development	0.0121953
				GO:0051385	response to mineralocorticoid	0.00732499						GO:2001259	positive regulation of cation channel activity	0.0121953
				GO:0055094	response to lipoprotein particle	0.00732499						GO:0002374	cytokine secretion involved in immune response	0.0121953
				GO:0060317	cardiac epithelial to mesenchymal transition	0.00732499						GO:0043371	negative regulation of CD4-positive, alpha-beta T cell differentiation	0.0121953
				GO:0060325	face morphogenesis	0.00732499						GO:0051767	nitric-oxide synthase biosynthetic process	0.0121953
				GO:1900745	positive regulation of p38MAPK cascade	0.00732499						GO:0051769	regulation of nitric-oxide synthase biosynthetic process	0.0121953
				GO:2000778	positive regulation of interleukin-6 secretion	0.00732499						GO:0060602	branch elongation of an epithelium	0.0121953
				GO:0006958	complement activation, classical pathway	0.00733239						GO:0051495	positive regulation of cytoskeleton organization	0.0122382
				GO:1903670	regulation of sprouting angiogenesis	0.00733239						GO:0001885	endothelial cell development	0.0123608
				GO:0097193	intrinsic apoptotic signaling pathway	0.00737298						GO:0097755	positive regulation of blood vessel diameter	0.0123608
				GO:0003418	growth plate cartilage chondrocyte differentiation	0.00753323						GO:0043280	positive regulation of cysteine-type endopeptidase activity involved in apoptotic process	0.0130253
				GO:0046426	negative regulation of JAK-STAT cascade	0.00753323						GO:0033032	regulation of myeloid cell apoptotic process	0.0130253
				GO:0050857	positive regulation of antigen receptor-mediated signaling pathway	0.00753323						GO:0070229	negative regulation of lymphocyte apoptotic process	0.0130253
				GO:2001026	regulation of endothelial cell chemotaxis	0.00753323						GO:0070528	protein kinase C signaling	0.0130253
				GO:0034765	regulation of ion transmembrane transport	0.00762902						GO:0007187	G protein-coupled receptor signaling pathway, coupled to cyclic nucleotide second messenger	0.0131521
				GO:0051057	positive regulation of small GTPase mediated signal transduction	0.0081473						GO:0010712	regulation of collagen metabolic process	0.0134574
				GO:0001954	positive regulation of cell-matrix adhesion	0.00826461						GO:0097300	programmed necrotic cell death	0.0134574
				GO:0010803	regulation of tumor necrosis factor-mediated signaling pathway	0.00837389						GO:1904707	positive regulation of vascular smooth muscle cell proliferation	0.0134574
				GO:0003198	epithelial to mesenchymal transition involved in endocardial cushion formation	0.00837389						GO:2001238	positive regulation of extrinsic apoptotic signaling pathway	0.0134574
				GO:0010715	regulation of extracellular matrix disassembly	0.00837389						GO:0042267	natural killer cell mediated cytotoxicity	0.0137653
				GO:0010744	positive regulation of macrophage derived foam cell differentiation	0.00837389						GO:0006721	terpenoid metabolic process	0.0137653
				GO:0045072	regulation of interferon-gamma biosynthetic process	0.00837389						GO:0032692	negative regulation of interleukin-1 production	0.0138945
				GO:0045091	regulation of single stranded viral RNA replication via double stranded DNA intermediate	0.00837389						GO:0072529	pyrimidine-containing compound catabolic process	0.0138945
				GO:0060263	regulation of respiratory burst	0.00837389						GO:0043687	post-translational protein modification	0.0140351
				GO:0061298	retina vasculature development in camera-type eye	0.00837389						GO:0008037	cell recognition	0.0141737
				GO:2001267	regulation of cysteine-type endopeptidase activity involved in apoptotic signaling pathway	0.00837389						GO:0002864	regulation of acute inflammatory response to antigenic stimulus	0.0141737
				GO:0090049	regulation of cell migration involved in sprouting angiogenesis	0.00843512						GO:0010763	positive regulation of fibroblast migration	0.0141737
				GO:0002717	positive regulation of natural killer cell mediated immunity	0.00867088						GO:0031665	negative regulation of lipopolysaccharide-mediated signaling pathway	0.0141737
				GO:0030851	granulocyte differentiation	0.00867088						GO:0032725	positive regulation of granulocyte macrophage colony-stimulating factor production	0.0141737
				GO:0032691	negative regulation of interleukin-1 beta production	0.00867088						GO:0042532	negative regulation of tyrosine phosphorylation of STAT protein	0.0141737
				GO:1901890	positive regulation of cell junction assembly	0.00867088						GO:0060712	spongiotrophoblast layer development	0.0141737
				GO:0030323	respiratory tube development	0.00869614						GO:0070208	protein heterotrimerization	0.0141737
				GO:0010470	regulation of gastrulation	0.00872431						GO:1901550	regulation of endothelial cell development	0.0141737
				GO:0060193	positive regulation of lipase activity	0.00899908						GO:1902947	regulation of tau-protein kinase activity	0.0141737
				GO:0097553	calcium ion transmembrane import into cytosol	0.00906986						GO:1903140	regulation of establishment of endothelial barrier	0.0141737
				GO:0002335	mature B cell differentiation	0.0092378						GO:2000052	positive regulation of non-canonical Wnt signaling pathway	0.0141737
				GO:0031639	plasminogen activation	0.0092378						GO:0046916	cellular transition metal ion homeostasis	0.0142907
				GO:0050901	leukocyte tethering or rolling	0.0092378						GO:0010212	response to ionizing radiation	0.0145347
				GO:0060561	apoptotic process involved in morphogenesis	0.0092378						GO:0006766	vitamin metabolic process	0.0146875
				GO:0072202	cell differentiation involved in metanephros development	0.0092378						GO:0042402	cellular biogenic amine catabolic process	0.0148672
				GO:0008037	cell recognition	0.00924375						GO:0072111	cell proliferation involved in kidney development	0.0148672
				GO:0016447	somatic recombination of immunoglobulin gene segments	0.00929554						GO:0090280	positive regulation of calcium ion import	0.0148672
				GO:0072132	mesenchyme morphogenesis	0.00929554						GO:1903055	positive regulation of extracellular matrix organization	0.0148672
				GO:0031640	killing of cells of other organism	0.00929554						GO:0001961	positive regulation of cytokine-mediated signaling pathway	0.0149772
				GO:0044364	disruption of cells of other organism	0.00929554						GO:0060425	lung morphogenesis	0.0149772
				GO:0031334	positive regulation of protein complex assembly	0.00958966						GO:0003170	heart valve development	0.0150885
				GO:0043547	positive regulation of GTPase activity	0.00973255						GO:0032370	positive regulation of lipid transport	0.0150885
				GO:0009988	cell-cell recognition	0.00995218						GO:0001782	B cell homeostasis	0.0150972
				GO:0007265	Ras protein signal transduction	0.00998127						GO:0003413	chondrocyte differentiation involved in endochondral bone morphogenesis	0.0150972
				GO:0010863	positive regulation of phospholipase C activity	0.00998127						GO:0038111	interleukin-7-mediated signaling pathway	0.0150972
				GO:0045429	positive regulation of nitric oxide biosynthetic process	0.00998127						GO:1904893	negative regulation of STAT cascade	0.0150972
				GO:0033629	negative regulation of cell adhesion mediated by integrin	0.00998127						GO:0043393	regulation of protein binding	0.0155456
				GO:0035739	CD4-positive, alpha-beta T cell proliferation	0.00998127						GO:0001889	liver development	0.0155655
				GO:0044793	negative regulation by host of viral process	0.00998127						GO:1903409	reactive oxygen species biosynthetic process	0.0155655
				GO:0045351	type I interferon biosynthetic process	0.00998127						GO:0001990	regulation of systemic arterial blood pressure by hormone	0.0156486
				GO:0046007	negative regulation of activated T cell proliferation	0.00998127						GO:0051281	positive regulation of release of sequestered calcium ion into cytosol	0.0156486
				GO:0070189	kynurenine metabolic process	0.00998127						GO:0071526	semaphorin-plexin signaling pathway	0.0156486
				GO:0070673	response to interleukin-18	0.00998127						GO:0007044	cell-substrate junction assembly	0.0158297
				GO:0072608	interleukin-10 secretion	0.00998127						GO:0009988	cell-cell recognition	0.0158673
				GO:0072683	T cell extravasation	0.00998127						GO:0060350	endochondral bone morphogenesis	0.0158673
				GO:1903980	positive regulation of microglial cell activation	0.00998127						GO:0045682	regulation of epidermis development	0.0160731
				GO:2000561	regulation of CD4-positive, alpha-beta T cell proliferation	0.00998127						GO:1902905	positive regulation of supramolecular fiber organization	0.0163699
				GO:0070670	response to interleukin-4	0.0101107						GO:0045453	bone resorption	0.0166424
				GO:0071402	cellular response to lipoprotein particle stimulus	0.0101107						GO:0021545	cranial nerve development	0.0167141
				GO:0003002	regionalization	0.0102752						GO:0015850	organic hydroxy compound transport	0.0169163
				GO:0002043	blood vessel endothelial cell proliferation involved in sprouting angiogenesis	0.010438						GO:0070373	negative regulation of ERK1 and ERK2 cascade	0.0174405
				GO:0032964	collagen biosynthetic process	0.010438						GO:0006919	activation of cysteine-type endopeptidase activity involved in apoptotic process	0.0175146
				GO:0030330	DNA damage response, signal transduction by p53 class mediator	0.0105844						GO:0006691	leukotriene metabolic process	0.0175738
				GO:0003414	chondrocyte morphogenesis involved in endochondral bone morphogenesis	0.0105947						GO:0035767	endothelial cell chemotaxis	0.0175738
				GO:0003429	growth plate cartilage chondrocyte morphogenesis	0.0105947						GO:0044319	wound healing, spreading of cells	0.0175738
				GO:0036035	osteoclast development	0.0105947						GO:0050482	arachidonic acid secretion	0.0175738
				GO:0039692	single stranded viral RNA replication via double stranded DNA intermediate	0.0105947						GO:0086011	membrane repolarization during action potential	0.0175738
				GO:0051023	regulation of immunoglobulin secretion	0.0105947						GO:0090505	epiboly involved in wound healing	0.0175738
				GO:0070230	positive regulation of lymphocyte apoptotic process	0.0105947						GO:1903963	arachidonate transport	0.0175738
				GO:0090171	chondrocyte morphogenesis	0.0105947						GO:0006958	complement activation, classical pathway	0.0175738
				GO:0090330	regulation of platelet aggregation	0.0105947						GO:0014013	regulation of gliogenesis	0.0177041
				GO:0150079	negative regulation of neuroinflammatory response	0.0105947						GO:0034122	negative regulation of toll-like receptor signaling pathway	0.0177248
				GO:0010001	glial cell differentiation	0.0107057						GO:0061028	establishment of endothelial barrier	0.0177248
				GO:0070373	negative regulation of ERK1 and ERK2 cascade	0.0108257						GO:1901381	positive regulation of potassium ion transmembrane transport	0.0177248
				GO:0030879	mammary gland development	0.0109056						GO:0010884	positive regulation of lipid storage	0.0177998
				GO:0035296	regulation of tube diameter	0.0109056						GO:0031342	negative regulation of cell killing	0.0177998
				GO:0050880	regulation of blood vessel size	0.0109056						GO:0035584	calcium-mediated signaling using intracellular calcium source	0.0177998
				GO:0097746	regulation of blood vessel diameter	0.0109056						GO:0040037	negative regulation of fibroblast growth factor receptor signaling pathway	0.0177998
				GO:0106106	cold-induced thermogenesis	0.0109056						GO:0050765	negative regulation of phagocytosis	0.0177998
				GO:0120161	regulation of cold-induced thermogenesis	0.0109056						GO:0071404	cellular response to low-density lipoprotein particle stimulus	0.0177998
				GO:0055076	transition metal ion homeostasis	0.0109217						GO:0010755	regulation of plasminogen activation	0.0180935
				GO:0045682	regulation of epidermis development	0.0109264						GO:0045346	regulation of MHC class II biosynthetic process	0.0180935
				GO:0034114	regulation of heterotypic cell-cell adhesion	0.0109758						GO:0045591	positive regulation of regulatory T cell differentiation	0.0180935
				GO:0060706	cell differentiation involved in embryonic placenta development	0.0109758						GO:0045651	positive regulation of macrophage differentiation	0.0180935
				GO:0080111	DNA demethylation	0.0109758						GO:0045869	negative regulation of single stranded viral RNA replication via double stranded DNA intermediate	0.0180935
				GO:0061756	leukocyte adhesion to vascular endothelial cell	0.0113025						GO:0046629	gamma-delta T cell activation	0.0180935
				GO:0034767	positive regulation of ion transmembrane transport	0.011468						GO:0060732	positive regulation of inositol phosphate biosynthetic process	0.0180935
				GO:0006636	unsaturated fatty acid biosynthetic process	0.0116338						GO:0070234	positive regulation of T cell apoptotic process	0.0180935
				GO:0010524	positive regulation of calcium ion transport into cytosol	0.0116338						GO:0072216	positive regulation of metanephros development	0.0180935
				GO:0061005	cell differentiation involved in kidney development	0.0116338						GO:1904748	regulation of apoptotic process involved in development	0.0180935
				GO:0035150	regulation of tube size	0.0116338						GO:2001044	regulation of integrin-mediated signaling pathway	0.0180935
				GO:0098751	bone cell development	0.0117031						GO:2001279	regulation of unsaturated fatty acid biosynthetic process	0.0180935
				GO:1990774	tumor necrosis factor secretion	0.0117031						GO:0006469	negative regulation of protein kinase activity	0.0181538
				GO:0007044	cell-substrate junction assembly	0.0117034						GO:0016447	somatic recombination of immunoglobulin gene segments	0.0183317
				GO:0010596	negative regulation of endothelial cell migration	0.0117034						GO:0072132	mesenchyme morphogenesis	0.0183317
				GO:0006919	activation of cysteine-type endopeptidase activity involved in apoptotic process	0.0119303						GO:0061008	hepaticobiliary system development	0.0184137
				GO:1904062	regulation of cation transmembrane transport	0.0123764						GO:0045471	response to ethanol	0.0186231
				GO:1901215	negative regulation of neuron death	0.0124638						GO:0002064	epithelial cell development	0.0186368
				GO:0070588	calcium ion transmembrane transport	0.0126506						GO:0060840	artery development	0.0195439
				GO:0002042	cell migration involved in sprouting angiogenesis	0.0127586						GO:0006720	isoprenoid metabolic process	0.0196331
				GO:2001243	negative regulation of intrinsic apoptotic signaling pathway	0.0127586						GO:0006509	membrane protein ectodomain proteolysis	0.0198505
				GO:0032956	regulation of actin cytoskeleton organization	0.0128904						GO:0010470	regulation of gastrulation	0.0198505
				GO:0001974	blood vessel remodeling	0.0128949						GO:0046579	positive regulation of Ras protein signal transduction	0.0198505
				GO:1900274	regulation of phospholipase C activity	0.0128949						GO:1903672	positive regulation of sprouting angiogenesis	0.0198505
				GO:0003148	outflow tract septum morphogenesis	0.0132362						GO:0031669	cellular response to nutrient levels	0.0198505
				GO:0045834	positive regulation of lipid metabolic process	0.0132712						GO:0032479	regulation of type I interferon production	0.0198505
				GO:2000241	regulation of reproductive process	0.0132712						GO:0003176	aortic valve development	0.0199524
				GO:0034755	iron ion transmembrane transport	0.0133024						GO:0032814	regulation of natural killer cell activation	0.0199524
				GO:0051546	keratinocyte migration	0.0133024						GO:0043552	positive regulation of phosphatidylinositol 3-kinase activity	0.0199524
				GO:2000696	regulation of epithelial cell differentiation involved in kidney development	0.0133024						GO:0045907	positive regulation of vasoconstriction	0.0199524
				GO:0010742	macrophage derived foam cell differentiation	0.0134594						GO:0051968	positive regulation of synaptic transmission, glutamatergic	0.0199524
				GO:0030224	monocyte differentiation	0.0134594						GO:0060317	cardiac epithelial to mesenchymal transition	0.0199524
				GO:0090077	foam cell differentiation	0.0134594						GO:0060325	face morphogenesis	0.0199524
				GO:1903131	mononuclear cell differentiation	0.0134594						GO:0071353	cellular response to interleukin-4	0.0199524
				GO:0006568	tryptophan metabolic process	0.0134594						GO:0090504	epiboly	0.0199524
				GO:0010623	programmed cell death involved in cell development	0.0134594						GO:0061097	regulation of protein tyrosine kinase activity	0.0199939
				GO:0042340	keratan sulfate catabolic process	0.0134594						GO:0045137	development of primary sexual characteristics	0.0200966
				GO:0042368	vitamin D biosynthetic process	0.0134594						GO:0032715	negative regulation of interleukin-6 production	0.0202167
				GO:0045080	positive regulation of chemokine biosynthetic process	0.0134594						GO:0038066	p38MAPK cascade	0.0202167
				GO:0045579	positive regulation of B cell differentiation	0.0134594						GO:0045744	negative regulation of G protein-coupled receptor signaling pathway	0.0202167
				GO:0048934	peripheral nervous system neuron differentiation	0.0134594						GO:0071320	cellular response to cAMP	0.0202167
				GO:0048935	peripheral nervous system neuron development	0.0134594						GO:0009310	amine catabolic process	0.0209508
				GO:0051132	NK T cell activation	0.0134594						GO:0010528	regulation of transposition	0.0209508
				GO:0060391	positive regulation of SMAD protein signal transduction	0.0134594						GO:0010529	negative regulation of transposition	0.0209508
				GO:0060670	branching involved in labyrinthine layer morphogenesis	0.0134594						GO:0032717	negative regulation of interleukin-8 production	0.0209508
				GO:0060707	trophoblast giant cell differentiation	0.0134594						GO:0042454	ribonucleoside catabolic process	0.0209508
				GO:0061450	trophoblast cell migration	0.0134594						GO:0051043	regulation of membrane protein ectodomain proteolysis	0.0209508
				GO:0070493	thrombin-activated receptor signaling pathway	0.0134594						GO:0072215	regulation of metanephros development	0.0209508
				GO:0071639	positive regulation of monocyte chemotactic protein-1 production	0.0134594						GO:2000050	regulation of non-canonical Wnt signaling pathway	0.0209508
				GO:1901163	regulation of trophoblast cell migration	0.0134594						GO:1990845	adaptive thermogenesis	0.0211409
				GO:1902287	semaphorin-plexin signaling pathway involved in axon guidance	0.0134594						GO:0043547	positive regulation of GTPase activity	0.0214786
				GO:1902337	regulation of apoptotic process involved in morphogenesis	0.0134594						GO:0006809	nitric oxide biosynthetic process	0.0219177
				GO:0071236	cellular response to antibiotic	0.0139534						GO:0045687	positive regulation of glial cell differentiation	0.0221719
				GO:0061097	regulation of protein tyrosine kinase activity	0.0140388						GO:0010522	regulation of calcium ion transport into cytosol	0.0222833
				GO:0031669	cellular response to nutrient levels	0.0141847						GO:0032606	type I interferon production	0.0222954
				GO:0010883	regulation of lipid storage	0.0144722						GO:0006636	unsaturated fatty acid biosynthetic process	0.0224273
				GO:0060711	labyrinthine layer development	0.0144722						GO:1904375	regulation of protein localization to cell periphery	0.0224587
				GO:1903305	regulation of regulated secretory pathway	0.0144759						GO:0051100	negative regulation of binding	0.0226271
				GO:0060840	artery development	0.0147845						GO:0002467	germinal center formation	0.0226271
				GO:0070304	positive regulation of stress-activated protein kinase signaling cascade	0.0148504						GO:0002483	antigen processing and presentation of endogenous peptide antigen	0.0226271
				GO:0007389	pattern specification process	0.0148962						GO:0019885	antigen processing and presentation of endogenous peptide antigen via MHC class I	0.0226271
				GO:0051817	modification of morphology or physiology of other organism involved in symbiotic interaction	0.0151675						GO:0030852	regulation of granulocyte differentiation	0.0226271
				GO:0001516	prostaglandin biosynthetic process	0.0155226						GO:0032352	positive regulation of hormone metabolic process	0.0226271
				GO:0032196	transposition	0.0155226						GO:0033008	positive regulation of mast cell activation involved in immune response	0.0226271
				GO:0046457	prostanoid biosynthetic process	0.0155226						GO:0042362	fat-soluble vitamin biosynthetic process	0.0226271
				GO:1903792	negative regulation of anion transport	0.0155226						GO:0043306	positive regulation of mast cell degranulation	0.0226271
				GO:0030212	hyaluronan metabolic process	0.0155226						GO:0043517	positive regulation of DNA damage response, signal transduction by p53 class mediator	0.0226271
				GO:0043029	T cell homeostasis	0.0155226						GO:0043518	negative regulation of DNA damage response, signal transduction by p53 class mediator	0.0226271
				GO:0043114	regulation of vascular permeability	0.0155226						GO:2000095	regulation of Wnt signaling pathway, planar cell polarity pathway	0.0226271
				GO:0046006	regulation of activated T cell proliferation	0.0155226						GO:0010039	response to iron ion	0.0226951
				GO:0060323	head morphogenesis	0.0155226						GO:0045191	regulation of isotype switching	0.0226951
				GO:2001056	positive regulation of cysteine-type endopeptidase activity	0.0158037						GO:0045428	regulation of nitric oxide biosynthetic process	0.0234827
				GO:0046545	development of primary female sexual characteristics	0.0159478						GO:0043407	negative regulation of MAP kinase activity	0.0236282
				GO:0043200	response to amino acid	0.0162342						GO:0030879	mammary gland development	0.024416
				GO:0019370	leukotriene biosynthetic process	0.0162342						GO:0033673	negative regulation of kinase activity	0.0246249
				GO:0032816	positive regulation of natural killer cell activation	0.0162342						GO:0001541	ovarian follicle development	0.0246249
				GO:0045019	negative regulation of nitric oxide biosynthetic process	0.0162342						GO:0002011	morphogenesis of an epithelial sheet	0.0246249
				GO:0045655	regulation of monocyte differentiation	0.0162342						GO:2000242	negative regulation of reproductive process	0.0246249
				GO:0050860	negative regulation of T cell receptor signaling pathway	0.0162342						GO:0032965	regulation of collagen biosynthetic process	0.0246249
				GO:0051767	nitric-oxide synthase biosynthetic process	0.0162342						GO:0034105	positive regulation of tissue remodeling	0.0246249
				GO:0051769	regulation of nitric-oxide synthase biosynthetic process	0.0162342						GO:0044060	regulation of endocrine process	0.0246249
				GO:0060602	branch elongation of an epithelium	0.0162342						GO:1904407	positive regulation of nitric oxide metabolic process	0.0246249
				GO:1904406	negative regulation of nitric oxide metabolic process	0.0162342						GO:0002092	positive regulation of receptor internalization	0.0246249
				GO:0002832	negative regulation of response to biotic stimulus	0.0162573						GO:0003272	endocardial cushion formation	0.0246249
				GO:0046849	bone remodeling	0.0165092						GO:0003418	growth plate cartilage chondrocyte differentiation	0.0246249
				GO:0010812	negative regulation of cell-substrate adhesion	0.0167896						GO:0034162	toll-like receptor 9 signaling pathway	0.0246249
				GO:0055072	iron ion homeostasis	0.0168752						GO:2001026	regulation of endothelial cell chemotaxis	0.0246249
				GO:0038093	Fc receptor signaling pathway	0.0170858						GO:0043271	negative regulation of ion transport	0.0246615
				GO:0010522	regulation of calcium ion transport into cytosol	0.0171537						GO:0030510	regulation of BMP signaling pathway	0.0247111
				GO:0045667	regulation of osteoblast differentiation	0.0174006						GO:0009266	response to temperature stimulus	0.0252083
				GO:0010633	negative regulation of epithelial cell migration	0.017415						GO:0043536	positive regulation of blood vessel endothelial cell migration	0.0254914
				GO:0010831	positive regulation of myotube differentiation	0.0178215						GO:0010594	regulation of endothelial cell migration	0.0259385
				GO:0050716	positive regulation of interleukin-1 secretion	0.0178215						GO:0070670	response to interleukin-4	0.0259466
				GO:0035904	aorta development	0.0178506						GO:1901343	negative regulation of vasculature development	0.0275058
				GO:0001867	complement activation, lectin pathway	0.0178506						GO:1905475	regulation of protein localization to membrane	0.0275058
				GO:0010763	positive regulation of fibroblast migration	0.0178506						GO:0001974	blood vessel remodeling	0.0276298
				GO:0031665	negative regulation of lipopolysaccharide-mediated signaling pathway	0.0178506						GO:0032309	icosanoid secretion	0.0276298
				GO:0032725	positive regulation of granulocyte macrophage colony-stimulating factor production	0.0178506						GO:0016525	negative regulation of angiogenesis	0.0276337
				GO:0042532	negative regulation of tyrosine phosphorylation of STAT protein	0.0178506						GO:0010812	negative regulation of cell-substrate adhesion	0.0279378
				GO:0050713	negative regulation of interleukin-1 beta secretion	0.0178506						GO:0019915	lipid storage	0.0279378
				GO:0061029	eyelid development in camera-type eye	0.0178506						GO:0045806	negative regulation of endocytosis	0.0279378
				GO:1901550	regulation of endothelial cell development	0.0178506						GO:0002739	regulation of cytokine secretion involved in immune response	0.0281282
				GO:1902947	regulation of tau-protein kinase activity	0.0178506						GO:0006837	serotonin transport	0.0281282
				GO:1903140	regulation of establishment of endothelial barrier	0.0178506						GO:0007567	parturition	0.0281282
				GO:0033032	regulation of myeloid cell apoptotic process	0.0180774						GO:0048012	hepatocyte growth factor receptor signaling pathway	0.0281282
				GO:0035666	TRIF-dependent toll-like receptor signaling pathway	0.0180774						GO:0050711	negative regulation of interleukin-1 secretion	0.0281282
				GO:0044788	modulation by host of viral process	0.0180774						GO:0061548	ganglion development	0.0281282
				GO:0060441	epithelial tube branching involved in lung morphogenesis	0.0180774						GO:0007589	body fluid secretion	0.0285848
				GO:0070528	protein kinase C signaling	0.0180774						GO:0048704	embryonic skeletal system morphogenesis	0.0285848
				GO:0007187	G protein-coupled receptor signaling pathway, coupled to cyclic nucleotide second messenger	0.0181384						GO:1901655	cellular response to ketone	0.0285848
				GO:0002063	chondrocyte development	0.0181384						GO:0045834	positive regulation of lipid metabolic process	0.0286226
				GO:0002762	negative regulation of myeloid leukocyte differentiation	0.0181384						GO:0110053	regulation of actin filament organization	0.0287051
				GO:0007595	lactation	0.0181384						GO:0008406	gonad development	0.0287987
				GO:0032648	regulation of interferon-beta production	0.0181384						GO:0017157	regulation of exocytosis	0.0287987
				GO:0060324	face development	0.0181384						GO:0001945	lymph vessel development	0.0287987
				GO:1903522	regulation of blood circulation	0.0181795						GO:0045830	positive regulation of isotype switching	0.0287987
				GO:0048259	regulation of receptor-mediated endocytosis	0.0182603						GO:0051894	positive regulation of focal adhesion assembly	0.0287987
				GO:0046660	female sex differentiation	0.0184543						GO:0060561	apoptotic process involved in morphogenesis	0.0287987
				GO:0000187	activation of MAPK activity	0.0186727						GO:0060571	morphogenesis of an epithelial fold	0.0287987
				GO:0050680	negative regulation of epithelial cell proliferation	0.0191055						GO:0003203	endocardial cushion morphogenesis	0.0293597
				GO:0010950	positive regulation of endopeptidase activity	0.0193325						GO:0098751	bone cell development	0.0293597
				GO:0033619	membrane protein proteolysis	0.0196525						GO:0043525	positive regulation of neuron apoptotic process	0.0295903
				GO:0042402	cellular biogenic amine catabolic process	0.0196835						GO:0048008	platelet-derived growth factor receptor signaling pathway	0.0295903
				GO:0051412	response to corticosterone	0.0196835						GO:0071236	cellular response to antibiotic	0.030124
				GO:1903055	positive regulation of extracellular matrix organization	0.0196835						GO:0015909	long-chain fatty acid transport	0.0301608
				GO:1904469	positive regulation of tumor necrosis factor secretion	0.0196835						GO:2000181	negative regulation of blood vessel morphogenesis	0.0302275
				GO:0008630	intrinsic apoptotic signaling pathway in response to DNA damage	0.0196835						GO:0002715	regulation of natural killer cell mediated immunity	0.0304412
				GO:0033077	T cell differentiation in thymus	0.0200745						GO:0022602	ovulation cycle process	0.0304412
				GO:0009072	aromatic amino acid family metabolic process	0.0201209						GO:0060711	labyrinthine layer development	0.0304412
				GO:0033574	response to testosterone	0.0201209						GO:0070167	regulation of biomineral tissue development	0.0304629
				GO:0090288	negative regulation of cellular response to growth factor stimulus	0.020178						GO:0030330	DNA damage response, signal transduction by p53 class mediator	0.030604
				GO:0003044	regulation of systemic arterial blood pressure mediated by a chemical signal	0.0203328						GO:0071248	cellular response to metal ion	0.0313483
				GO:0008347	glial cell migration	0.0203328						GO:0015718	monocarboxylic acid transport	0.0319319
				GO:0010712	regulation of collagen metabolic process	0.0203328						GO:0051279	regulation of release of sequestered calcium ion into cytosol	0.0319732
				GO:2001238	positive regulation of extrinsic apoptotic signaling pathway	0.0203328						GO:0035904	aorta development	0.0325142
				GO:0051403	stress-activated MAPK cascade	0.0203396						GO:0071385	cellular response to glucocorticoid stimulus	0.0325142
				GO:1990845	adaptive thermogenesis	0.0210068						GO:0043588	skin development	0.0328576
				GO:0001782	B cell homeostasis	0.0210209						GO:0046777	protein autophosphorylation	0.0331465
				GO:0010743	regulation of macrophage derived foam cell differentiation	0.0210209						GO:0010742	macrophage derived foam cell differentiation	0.0331465
				GO:0038111	interleukin-7-mediated signaling pathway	0.0210209						GO:0030224	monocyte differentiation	0.0331465
				GO:0097421	liver regeneration	0.0210209						GO:0040036	regulation of fibroblast growth factor receptor signaling pathway	0.0331465
				GO:1904893	negative regulation of STAT cascade	0.0210209						GO:0071634	regulation of transforming growth factor beta production	0.0331465
				GO:0007009	plasma membrane organization	0.021096						GO:0090077	foam cell differentiation	0.0331465
				GO:0048880	sensory system development	0.021149						GO:0090218	positive regulation of lipid kinase activity	0.0331465
				GO:0051279	regulation of release of sequestered calcium ion into cytosol	0.0214991						GO:1903131	mononuclear cell differentiation	0.0331465
				GO:0051702	interaction with symbiont	0.0214991						GO:2001056	positive regulation of cysteine-type endopeptidase activity	0.0334009
				GO:0070167	regulation of biomineral tissue development	0.0224252						GO:0003081	regulation of systemic arterial blood pressure by renin-angiotensin	0.0334056
				GO:0051098	regulation of binding	0.0227774						GO:0043567	regulation of insulin-like growth factor receptor signaling pathway	0.0334056
				GO:0032608	interferon-beta production	0.0227774						GO:0045992	negative regulation of embryonic development	0.0334056
				GO:0034656	nucleobase-containing small molecule catabolic process	0.0227774						GO:0080111	DNA demethylation	0.0334056
				GO:0070741	response to interleukin-6	0.0227774						GO:0045646	regulation of erythrocyte differentiation	0.033654
				GO:0001990	regulation of systemic arterial blood pressure by hormone	0.0228119						GO:1900744	regulation of p38MAPK cascade	0.033654
				GO:0051281	positive regulation of release of sequestered calcium ion into cytosol	0.0228119						GO:0016049	cell growth	0.0337534
				GO:0071526	semaphorin-plexin signaling pathway	0.0228119						GO:0034101	erythrocyte homeostasis	0.0339096
				GO:0090184	positive regulation of kidney development	0.0228119						GO:0006586	indolalkylamine metabolic process	0.0339231
				GO:0010755	regulation of plasminogen activation	0.0228669						GO:0035988	chondrocyte proliferation	0.0339231
				GO:0030213	hyaluronan biosynthetic process	0.0228669						GO:0045091	regulation of single stranded viral RNA replication via double stranded DNA intermediate	0.0339231
				GO:0034356	NAD biosynthesis via nicotinamide riboside salvage pathway	0.0228669						GO:0051709	regulation of killing of cells of other organism	0.0339231
				GO:0045346	regulation of MHC class II biosynthetic process	0.0228669						GO:1903975	regulation of glial cell migration	0.0339231
				GO:0045651	positive regulation of macrophage differentiation	0.0228669						GO:2000811	negative regulation of anoikis	0.0339231
				GO:0070234	positive regulation of T cell apoptotic process	0.0228669						GO:2001267	regulation of cysteine-type endopeptidase activity involved in apoptotic signaling pathway	0.0339231
				GO:1904748	regulation of apoptotic process involved in development	0.0228669						GO:0010950	positive regulation of endopeptidase activity	0.0346083
				GO:2001044	regulation of integrin-mediated signaling pathway	0.0228669						GO:0051057	positive regulation of small GTPase mediated signal transduction	0.0351964
				GO:0040037	negative regulation of fibroblast growth factor receptor signaling pathway	0.0235601						GO:1904427	positive regulation of calcium ion transmembrane transport	0.0351964
				GO:0044342	type B pancreatic cell proliferation	0.0235601						GO:0033619	membrane protein proteolysis	0.0352179
				GO:0045723	positive regulation of fatty acid biosynthetic process	0.0235601						GO:1903522	regulation of blood circulation	0.035243
				GO:0050765	negative regulation of phagocytosis	0.0235601						GO:2001235	positive regulation of apoptotic signaling pathway	0.0363541
				GO:0071404	cellular response to low-density lipoprotein particle stimulus	0.0235601						GO:0046889	positive regulation of lipid biosynthetic process	0.0367568
				GO:0097205	renal filtration	0.0235601						GO:0006936	muscle contraction	0.0367619
				GO:0032370	positive regulation of lipid transport	0.0236736						GO:1903169	regulation of calcium ion transmembrane transport	0.0368827
				GO:0045604	regulation of epidermal cell differentiation	0.0236736						GO:0043029	T cell homeostasis	0.0369757
				GO:1903902	positive regulation of viral life cycle	0.0236736						GO:0046006	regulation of activated T cell proliferation	0.0369757
				GO:1903076	regulation of protein localization to plasma membrane	0.0239401						GO:0060323	head morphogenesis	0.0369757
				GO:0050482	arachidonic acid secretion	0.0242467						GO:0090050	positive regulation of cell migration involved in sprouting angiogenesis	0.0369757
				GO:0086011	membrane repolarization during action potential	0.0242467						GO:0002063	chondrocyte development	0.0369757
				GO:1903963	arachidonate transport	0.0242467						GO:0030850	prostate gland development	0.0369757
				GO:0046889	positive regulation of lipid biosynthetic process	0.0252115						GO:0032648	regulation of interferon-beta production	0.0369757
				GO:0006213	pyrimidine nucleoside metabolic process	0.025223						GO:0043268	positive regulation of potassium ion transport	0.0369757
				GO:0034122	negative regulation of toll-like receptor signaling pathway	0.025684						GO:0060324	face development	0.0369757
				GO:0035136	forelimb morphogenesis	0.025684						GO:1905330	regulation of morphogenesis of an epithelium	0.0379459
				GO:0045616	regulation of keratinocyte differentiation	0.025684						GO:0051155	positive regulation of striated muscle cell differentiation	0.0379875
				GO:0050798	activated T cell proliferation	0.025684						GO:0051893	regulation of focal adhesion assembly	0.038295
				GO:0061028	establishment of endothelial barrier	0.025684						GO:0090109	regulation of cell-substrate junction assembly	0.038295
				GO:0002431	Fc receptor mediated stimulatory signaling pathway	0.0257151						GO:0003148	outflow tract septum morphogenesis	0.038295
				GO:0008585	female gonad development	0.0257865						GO:0045671	negative regulation of osteoclast differentiation	0.038295
				GO:0002562	somatic diversification of immune receptors via germline recombination within a single locus	0.0260366						GO:0060384	innervation	0.038295
				GO:0010830	regulation of myotube differentiation	0.0260366						GO:0001654	eye development	0.0389647
				GO:0016444	somatic cell DNA recombination	0.0260366						GO:0048864	stem cell development	0.0392421
				GO:0070265	necrotic cell death	0.0260366						GO:0051348	negative regulation of transferase activity	0.039512
				GO:0043409	negative regulation of MAPK cascade	0.0261192						GO:0007517	muscle organ development	0.0397292
				GO:0043087	regulation of GTPase activity	0.0261971						GO:0007548	sex differentiation	0.0398125
				GO:0046890	regulation of lipid biosynthetic process	0.0272571						GO:0033135	regulation of peptidyl-serine phosphorylation	0.0406345
				GO:0060541	respiratory system development	0.0272571						GO:0002534	cytokine production involved in inflammatory response	0.0407218
				GO:0032874	positive regulation of stress-activated MAPK cascade	0.0276938						GO:0030857	negative regulation of epithelial cell differentiation	0.0407218
				GO:0060537	muscle tissue development	0.0278964						GO:0071715	icosanoid transport	0.0407218
				GO:0003179	heart valve morphogenesis	0.0278964						GO:1901571	fatty acid derivative transport	0.0407218
				GO:1900024	regulation of substrate adhesion-dependent cell spreading	0.0278964						GO:0003414	chondrocyte morphogenesis involved in endochondral bone morphogenesis	0.0407218
				GO:0035510	DNA dealkylation	0.0278964						GO:0003429	growth plate cartilage chondrocyte morphogenesis	0.0407218
				GO:0043552	positive regulation of phosphatidylinositol 3-kinase activity	0.0278964						GO:0039692	single stranded viral RNA replication via double stranded DNA intermediate	0.0407218
				GO:0045907	positive regulation of vasoconstriction	0.0278964						GO:0090171	chondrocyte morphogenesis	0.0407218
				GO:0046685	response to arsenic-containing substance	0.0278964						GO:0000041	transition metal ion transport	0.0411851
				GO:0051968	positive regulation of synaptic transmission, glutamatergic	0.0278964						GO:0032350	regulation of hormone metabolic process	0.0413038
				GO:0071353	cellular response to interleukin-4	0.0278964						GO:0060416	response to growth hormone	0.0413038
				GO:1904467	regulation of tumor necrosis factor secretion	0.0278964						GO:0071604	transforming growth factor beta production	0.0413038
				GO:0070302	regulation of stress-activated protein kinase signaling cascade	0.0279373						GO:0006879	cellular iron ion homeostasis	0.0414963
				GO:0009310	amine catabolic process	0.0279514						GO:0010803	regulation of tumor necrosis factor-mediated signaling pathway	0.0414963
				GO:0051043	regulation of membrane protein ectodomain proteolysis	0.0279514						GO:0045604	regulation of epidermal cell differentiation	0.0414963
				GO:0072215	regulation of metanephros development	0.0279514						GO:0071384	cellular response to corticosteroid stimulus	0.0414963
				GO:0006766	vitamin metabolic process	0.0280778						GO:0030838	positive regulation of actin filament polymerization	0.0415318
				GO:0051260	protein homooligomerization	0.0282034						GO:0001942	hair follicle development	0.0415318
				GO:0051495	positive regulation of cytoskeleton organization	0.0286081						GO:0045667	regulation of osteoblast differentiation	0.0415318
				GO:0010212	response to ionizing radiation	0.0286081						GO:0048706	embryonic skeletal system development	0.0415318
				GO:0006509	membrane protein ectodomain proteolysis	0.0286081						GO:0001768	establishment of T cell polarity	0.0415318
				GO:0030852	regulation of granulocyte differentiation	0.0286081						GO:0002713	negative regulation of B cell mediated immunity	0.0415318
				GO:0032352	positive regulation of hormone metabolic process	0.0286081						GO:0002890	negative regulation of immunoglobulin mediated immune response	0.0415318
				GO:0042362	fat-soluble vitamin biosynthetic process	0.0286081						GO:0003149	membranous septum morphogenesis	0.0415318
				GO:0043517	positive regulation of DNA damage response, signal transduction by p53 class mediator	0.0286081						GO:0010749	regulation of nitric oxide mediated signal transduction	0.0415318
				GO:0043518	negative regulation of DNA damage response, signal transduction by p53 class mediator	0.0286081						GO:0033690	positive regulation of osteoblast proliferation	0.0415318
				GO:0060841	venous blood vessel development	0.0286081						GO:0034447	very-low-density lipoprotein particle clearance	0.0415318
				GO:0090197	positive regulation of chemokine secretion	0.0286081						GO:0042536	negative regulation of tumor necrosis factor biosynthetic process	0.0415318
				GO:2001028	positive regulation of endothelial cell chemotaxis	0.0286081						GO:0044359	modulation of molecular function in other organism	0.0415318
				GO:0150063	visual system development	0.0287397						GO:0044803	multi-organism membrane organization	0.0415318
				GO:0051056	regulation of small GTPase mediated signal transduction	0.029356						GO:0045348	positive regulation of MHC class II biosynthetic process	0.0415318
				GO:0001889	liver development	0.0296737						GO:0048304	positive regulation of isotype switching to IgG isotypes	0.0415318
				GO:0007498	mesoderm development	0.0296737						GO:0051014	actin filament severing	0.0415318
				GO:0001707	mesoderm formation	0.0304273						GO:0051918	negative regulation of fibrinolysis	0.0415318
				GO:0001960	negative regulation of cytokine-mediated signaling pathway	0.0304273						GO:0052205	modulation of molecular function in other organism involved in symbiotic interaction	0.0415318
				GO:0045744	negative regulation of G protein-coupled receptor signaling pathway	0.0307082						GO:0061299	retina vasculature morphogenesis in camera-type eye	0.0415318
				GO:1903307	positive regulation of regulated secretory pathway	0.0307082						GO:0070099	regulation of chemokine-mediated signaling pathway	0.0415318
				GO:0006826	iron ion transport	0.0310429						GO:0072124	regulation of glomerular mesangial cell proliferation	0.0415318
				GO:0016445	somatic diversification of immunoglobulins	0.0310429						GO:0072203	cell proliferation involved in metanephros development	0.0415318
				GO:0045600	positive regulation of fat cell differentiation	0.0310429						GO:0097048	dendritic cell apoptotic process	0.0415318
				GO:0045670	regulation of osteoclast differentiation	0.0310429						GO:0140052	cellular response to oxidised low-density lipoprotein particle stimulus	0.0415318
				GO:1901570	fatty acid derivative biosynthetic process	0.0316756						GO:1900426	positive regulation of defense response to bacterium	0.0415318
				GO:0002756	MyD88-independent toll-like receptor signaling pathway	0.0317545						GO:2000668	regulation of dendritic cell apoptotic process	0.0415318
				GO:0010837	regulation of keratinocyte proliferation	0.0317545						GO:2000833	positive regulation of steroid hormone secretion	0.0415318
				GO:0045191	regulation of isotype switching	0.0317545						GO:0001516	prostaglandin biosynthetic process	0.0428859
				GO:0050718	positive regulation of interleukin-1 beta secretion	0.0317545						GO:0008045	motor neuron axon guidance	0.0428859
				GO:0015718	monocarboxylic acid transport	0.032017						GO:0032196	transposition	0.0428859
				GO:0006692	prostanoid metabolic process	0.0320475						GO:0032647	regulation of interferon-alpha production	0.0428859
				GO:0006693	prostaglandin metabolic process	0.0320475						GO:0046457	prostanoid biosynthetic process	0.0428859
				GO:0045687	positive regulation of glial cell differentiation	0.0320475						GO:0085029	extracellular matrix assembly	0.0428859
				GO:0050850	positive regulation of calcium-mediated signaling	0.0320475						GO:0086013	membrane repolarization during cardiac muscle cell action potential	0.0428859
				GO:0014013	regulation of gliogenesis	0.0325105						GO:1902932	positive regulation of alcohol biosynthetic process	0.0428859
				GO:0002092	positive regulation of receptor internalization	0.0327867						GO:1904994	regulation of leukocyte adhesion to vascular endothelial cell	0.0428859
				GO:0003272	endocardial cushion formation	0.0327867						GO:0046890	regulation of lipid biosynthetic process	0.0431135
				GO:0032897	negative regulation of viral transcription	0.0327867						GO:0098742	cell-cell adhesion via plasma-membrane adhesion molecules	0.0432577
				GO:0034162	toll-like receptor 9 signaling pathway	0.0327867						GO:0070498	interleukin-1-mediated signaling pathway	0.0436263
				GO:0030500	regulation of bone mineralization	0.0328091						GO:0010171	body morphogenesis	0.0436263
				GO:0048844	artery morphogenesis	0.0328091						GO:0032608	interferon-beta production	0.0436263
				GO:0034605	cellular response to heat	0.0332031						GO:0034656	nucleobase-containing small molecule catabolic process	0.0436263
				GO:0014902	myotube differentiation	0.0332786						GO:0060976	coronary vasculature development	0.0436263
				GO:0071774	response to fibroblast growth factor	0.0335671						GO:0070741	response to interleukin-6	0.0436263
				GO:0034103	regulation of tissue remodeling	0.0336656						GO:0043087	regulation of GTPase activity	0.0440195
				GO:0045471	response to ethanol	0.0345296						GO:0002562	somatic diversification of immune receptors via germline recombination within a single locus	0.0440195
				GO:0043393	regulation of protein binding	0.0347955						GO:0010830	regulation of myotube differentiation	0.0440195
				GO:0061008	hepaticobiliary system development	0.0352488						GO:0016444	somatic cell DNA recombination	0.0440195
				GO:1903169	regulation of calcium ion transmembrane transport	0.0353917						GO:0070265	necrotic cell death	0.0440195
				GO:0003222	ventricular trabecula myocardium morphogenesis	0.0353917						GO:0097193	intrinsic apoptotic signaling pathway	0.0440652
				GO:0006837	serotonin transport	0.0353917						GO:0009072	aromatic amino acid family metabolic process	0.0449125
				GO:0019372	lipoxygenase pathway	0.0353917						GO:0033574	response to testosterone	0.0449125
				GO:0044849	estrous cycle	0.0353917						GO:0045684	positive regulation of epidermis development	0.0449125
				GO:0048012	hepatocyte growth factor receptor signaling pathway	0.0353917						GO:0001558	regulation of cell growth	0.0458443
				GO:0061548	ganglion development	0.0353917						GO:0010595	positive regulation of endothelial cell migration	0.0458443
				GO:0072224	metanephric glomerulus development	0.0353917						GO:0001707	mesoderm formation	0.0461711
				GO:0031098	stress-activated protein kinase signaling cascade	0.0354069						GO:0001960	negative regulation of cytokine-mediated signaling pathway	0.0461711
				GO:0048332	mesoderm morphogenesis	0.0354069						GO:0072659	protein localization to plasma membrane	0.0466758
				GO:0051851	modification by host of symbiont morphology or physiology	0.0354069						GO:0022404	molting cycle process	0.0466758
				GO:0034764	positive regulation of transmembrane transport	0.0354069						GO:0022405	hair cycle process	0.0466758
				GO:1902905	positive regulation of supramolecular fiber organization	0.0354069						GO:0098773	skin epidermis development	0.0466758
				GO:0044060	regulation of endocrine process	0.0356325						GO:0001991	regulation of systemic arterial blood pressure by circulatory renin-angiotensin	0.0468035
				GO:0090257	regulation of muscle system process	0.035664						GO:0002313	mature B cell differentiation involved in immune response	0.0468035
				GO:0010922	positive regulation of phosphatase activity	0.0359093						GO:0007350	blastoderm segmentation	0.0468035
				GO:0007631	feeding behavior	0.0359292						GO:0010544	negative regulation of platelet activation	0.0468035
				GO:0051926	negative regulation of calcium ion transport	0.0367315						GO:0016048	detection of temperature stimulus	0.0468035
				GO:0001541	ovarian follicle development	0.0370262						GO:0032026	response to magnesium ion	0.0468035
				GO:2000242	negative regulation of reproductive process	0.0370262						GO:0036303	lymph vessel morphogenesis	0.0468035
				GO:2001242	regulation of intrinsic apoptotic signaling pathway	0.0370882						GO:0045063	T-helper 1 cell differentiation	0.0468035
				GO:0001945	lymph vessel development	0.0382438						GO:0071071	regulation of phospholipid biosynthetic process	0.0468035
				GO:0032616	interleukin-13 production	0.0382438						GO:0071435	potassium ion export	0.0468035
				GO:0045830	positive regulation of isotype switching	0.0382438						GO:0097623	potassium ion export across plasma membrane	0.0468035
				GO:0051894	positive regulation of focal adhesion assembly	0.0382438						GO:0098915	membrane repolarization during ventricular cardiac muscle cell action potential	0.0468035
				GO:2001235	positive regulation of apoptotic signaling pathway	0.0385837						GO:0046686	response to cadmium ion	0.0473668
				GO:0043588	skin development	0.038757						GO:0006213	pyrimidine nucleoside metabolic process	0.0473668
				GO:0001656	metanephros development	0.038767						GO:0051452	intracellular pH reduction	0.0473668
				GO:0032309	icosanoid secretion	0.0398139						GO:0030509	BMP signaling pathway	0.0474819
				GO:0060688	regulation of morphogenesis of a branching structure	0.0408697						GO:0007263	nitric oxide mediated signal transduction	0.0482005
				GO:0003203	endocardial cushion morphogenesis	0.0409006						GO:0010954	positive regulation of protein processing	0.0482005
				GO:0046131	pyrimidine ribonucleoside metabolic process	0.0409006						GO:0035666	TRIF-dependent toll-like receptor signaling pathway	0.0482005
				GO:1901568	fatty acid derivative metabolic process	0.0411685						GO:0060441	epithelial tube branching involved in lung morphogenesis	0.0482005
				GO:0043434	response to peptide hormone	0.0416208						GO:0019674	NAD metabolic process	0.0491785
				GO:0045638	negative regulation of myeloid cell differentiation	0.0417496						GO:0030500	regulation of bone mineralization	0.0491785
				GO:0006586	indolalkylamine metabolic process	0.0432422						GO:0048844	artery morphogenesis	0.0491785
				GO:0031649	heat generation	0.0432422						GO:0045124	regulation of bone resorption	0.0494417
				GO:0035313	wound healing, spreading of epidermal cells	0.0432422						GO:0071548	response to dexamethasone	0.0494417
				GO:0035988	chondrocyte proliferation	0.0432422						GO:0098760	response to interleukin-7	0.0494417
				GO:0051709	regulation of killing of cells of other organism	0.0432422						GO:0098761	cellular response to interleukin-7	0.0494417
				GO:1903975	regulation of glial cell migration	0.0432422
				GO:1904996	positive regulation of leukocyte adhesion to vascular endothelial cell	0.0432422
				GO:2000811	negative regulation of anoikis	0.0432422
				GO:0035924	cellular response to vascular endothelial growth factor stimulus	0.0435267
				GO:0045806	negative regulation of endocytosis	0.0435267
				GO:0038094	Fc-gamma receptor signaling pathway	0.0437553
				GO:0007157	heterophilic cell-cell adhesion via plasma membrane cell adhesion molecules	0.0441685
				GO:0032480	negative regulation of type I interferon production	0.0441685
				GO:1903587	regulation of blood vessel endothelial cell proliferation involved in sprouting angiogenesis	0.0441685
				GO:0002230	positive regulation of defense response to virus by host	0.0442987
				GO:0003081	regulation of systemic arterial blood pressure by renin-angiotensin	0.0442987
				GO:0042481	regulation of odontogenesis	0.0442987
				GO:0043567	regulation of insulin-like growth factor receptor signaling pathway	0.0442987
				GO:0045992	negative regulation of embryonic development	0.0442987
				GO:0071711	basement membrane organization	0.0442987
				GO:0072539	T-helper 17 cell differentiation	0.0442987
				GO:0043525	positive regulation of neuron apoptotic process	0.044451
				GO:0048008	platelet-derived growth factor receptor signaling pathway	0.044451
				GO:0045444	fat cell differentiation	0.0445919
				GO:0032872	regulation of stress-activated MAPK cascade	0.0448893
				GO:0016049	cell growth	0.0455131
				GO:0035137	hindlimb morphogenesis	0.0458111
				GO:0040036	regulation of fibroblast growth factor receptor signaling pathway	0.0458111
				GO:0071709	membrane assembly	0.0458111
				GO:0090218	positive regulation of lipid kinase activity	0.0458111
				GO:0044344	cellular response to fibroblast growth factor stimulus	0.0458411
				GO:0043523	regulation of neuron apoptotic process	0.0459554
				GO:0015909	long-chain fatty acid transport	0.0469386
				GO:0003073	regulation of systemic arterial blood pressure	0.0475519
				GO:0007589	body fluid secretion	0.0475519
				GO:0030512	negative regulation of transforming growth factor beta receptor signaling pathway	0.0477747
				GO:0060761	negative regulation of response to cytokine stimulus	0.0477747
				GO:0035306	positive regulation of dephosphorylation	0.0485699
				GO:0035722	interleukin-12-mediated signaling pathway	0.0485699
				GO:0045646	regulation of erythrocyte differentiation	0.0485699
				GO:0061383	trabecula morphogenesis	0.0485699
				GO:0070169	positive regulation of biomineral tissue development	0.0485699

## Sheet: S_Table 3
Supplementary Table 3 KEGG analysis of up-regulated DEGs between high- and low-GASC groups
All gliomas from TCGA				All gliomas from CGGA				HGG from TCGA				HGG from CGGA
ID	Description	p.adjust		ID	Description	p.adjust		ID	Description	p.adjust		ID	Description	p.adjust
hsa04060	Cytokine-cytokine receptor interaction	5.77705e-23		hsa04060	Cytokine-cytokine receptor interaction	3.12275e-28		hsa04060	Cytokine-cytokine receptor interaction	1.24511e-18		hsa04060	Cytokine-cytokine receptor interaction	7.09318e-27
hsa04061	Viral protein interaction with cytokine and cytokine receptor	1.921e-19		hsa04640	Hematopoietic cell lineage	5.89624e-24		hsa04061	Viral protein interaction with cytokine and cytokine receptor	1.19669e-16		hsa04640	Hematopoietic cell lineage	3.78464e-20
hsa04062	Chemokine signaling pathway	9.78984e-09		hsa05140	Leishmaniasis	5.75621e-21		hsa04062	Chemokine signaling pathway	7.96486e-08		hsa04061	Viral protein interaction with cytokine and cytokine receptor	4.00331e-20
hsa04657	IL-17 signaling pathway	0.00029026		hsa04061	Viral protein interaction with cytokine and cytokine receptor	6.02255e-21		hsa04640	Hematopoietic cell lineage	0.000204432		hsa05323	Rheumatoid arthritis	1.1863e-19
hsa04630	JAK-STAT signaling pathway	0.000456884		hsa05323	Rheumatoid arthritis	1.54101e-20		hsa04657	IL-17 signaling pathway	0.000670746		hsa05140	Leishmaniasis	4.54468e-19
hsa05332	Graft-versus-host disease	0.00101123		hsa05150	Staphylococcus aureus infection	5.40175e-19		hsa05150	Staphylococcus aureus infection	0.0216273		hsa04145	Phagosome	1.74203e-17
hsa05330	Allograft rejection	0.00447326		hsa04145	Phagosome	1.41498e-18		hsa05332	Graft-versus-host disease	0.0373749		hsa05150	Staphylococcus aureus infection	2.37878e-17
hsa05150	Staphylococcus aureus infection	0.00596899		hsa04610	Complement and coagulation cascades	1.91647e-18		hsa04630	JAK-STAT signaling pathway	0.0373749		hsa04380	Osteoclast differentiation	9.31104e-17
hsa04640	Hematopoietic cell lineage	0.00669718		hsa05330	Allograft rejection	3.60031e-18						hsa04610	Complement and coagulation cascades	1.29276e-16
hsa05310	Asthma	0.0102135		hsa05152	Tuberculosis	2.00819e-17						hsa05152	Tuberculosis	6.64813e-16
hsa05323	Rheumatoid arthritis	0.0171627		hsa04380	Osteoclast differentiation	2.56898e-17						hsa05144	Malaria	4.59195e-15
hsa05146	Amoebiasis	0.0286839		hsa05332	Graft-versus-host disease	9.50873e-17						hsa05330	Allograft rejection	4.59195e-15
hsa04660	T cell receptor signaling pathway	0.0299718		hsa05416	Viral myocarditis	3.94061e-16						hsa05332	Graft-versus-host disease	4.69382e-15
hsa04650	Natural killer cell mediated cytotoxicity	0.0311004		hsa04672	Intestinal immune network for IgA production	8.77917e-16						hsa04672	Intestinal immune network for IgA production	2.77903e-14
hsa04659	Th17 cell differentiation	0.0311004		hsa04940	Type I diabetes mellitus	2.84731e-15						hsa04940	Type I diabetes mellitus	1.24592e-13
hsa05321	Inflammatory bowel disease	0.0359731		hsa05320	Autoimmune thyroid disease	9.59698e-15						hsa05321	Inflammatory bowel disease	6.19587e-12
hsa04672	Intestinal immune network for IgA production	0.0491049		hsa05144	Malaria	1.86802e-14						hsa05416	Viral myocarditis	6.2659e-12
				hsa05145	Toxoplasmosis	2.69675e-13						hsa05145	Toxoplasmosis	6.2659e-12
				hsa04514	Cell adhesion molecules	1.44558e-12						hsa04514	Cell adhesion molecules	1.45916e-11
				hsa05133	Pertussis	4.51037e-12						hsa05320	Autoimmune thyroid disease	2.1121e-11
				hsa05310	Asthma	5.33161e-12						hsa05133	Pertussis	3.83288e-11
				hsa05321	Inflammatory bowel disease	2.44683e-11						hsa04659	Th17 cell differentiation	4.41235e-11
				hsa05166	Human T-cell leukemia virus 1 infection	2.44683e-11						hsa04668	TNF signaling pathway	1.58408e-10
				hsa04062	Chemokine signaling pathway	3.53645e-11						hsa05310	Asthma	3.45836e-10
				hsa04659	Th17 cell differentiation	2.84479e-10						hsa04510	Focal adhesion	8.003e-10
				hsa04612	Antigen processing and presentation	3.46255e-10						hsa04512	ECM-receptor interaction	1.32365e-09
				hsa04064	NF-kappa B signaling pathway	6.26241e-10						hsa04062	Chemokine signaling pathway	2.35529e-09
				hsa04668	TNF signaling pathway	9.2623e-10						hsa04612	Antigen processing and presentation	2.52168e-09
				hsa04512	ECM-receptor interaction	1.13068e-09						hsa05166	Human T-cell leukemia virus 1 infection	3.32947e-09
				hsa05146	Amoebiasis	1.73917e-09						hsa05146	Amoebiasis	7.86271e-09
				hsa05169	Epstein-Barr virus infection	2.37948e-09						hsa04658	Th1 and Th2 cell differentiation	9.17452e-08
				hsa04510	Focal adhesion	6.87714e-09						hsa05164	Influenza A	1.62347e-07
				hsa05322	Systemic lupus erythematosus	8.52402e-09						hsa05142	Chagas disease	1.67628e-07
				hsa04620	Toll-like receptor signaling pathway	5.886e-08						hsa04620	Toll-like receptor signaling pathway	2.47595e-07
				hsa04658	Th1 and Th2 cell differentiation	7.57655e-08						hsa05322	Systemic lupus erythematosus	3.38047e-07
				hsa05164	Influenza A	8.34205e-08						hsa04933	AGE-RAGE signaling pathway in diabetic complications	4.58003e-07
				hsa05340	Primary immunodeficiency	2.80672e-07						hsa04064	NF-kappa B signaling pathway	9.93051e-07
				hsa05142	Chagas disease	6.58082e-07						hsa05169	Epstein-Barr virus infection	9.93271e-07
				hsa04662	B cell receptor signaling pathway	6.80608e-07						hsa05134	Legionellosis	1.28717e-06
				hsa05205	Proteoglycans in cancer	1.0628e-06						hsa05205	Proteoglycans in cancer	1.3834e-06
				hsa05167	Kaposi sarcoma-associated herpesvirus infection	1.88733e-06						hsa05418	Fluid shear stress and atherosclerosis	1.75715e-06
				hsa05162	Measles	2.40624e-06						hsa05340	Primary immunodeficiency	5.8705e-06
				hsa05171	Coronavirus disease - COVID-19	3.39292e-06						hsa05162	Measles	5.8705e-06
				hsa05134	Legionellosis	3.39292e-06						hsa04657	IL-17 signaling pathway	9.0352e-06
				hsa04151	PI3K-Akt signaling pathway	5.17806e-06						hsa05171	Coronavirus disease - COVID-19	9.81024e-06
				hsa04933	AGE-RAGE signaling pathway in diabetic complications	6.02321e-06						hsa04151	PI3K-Akt signaling pathway	1.47929e-05
				hsa04974	Protein digestion and absorption	1.02235e-05						hsa05143	African trypanosomiasis	2.65021e-05
				hsa05418	Fluid shear stress and atherosclerosis	2.28259e-05						hsa04670	Leukocyte transendothelial migration	5.95233e-05
				hsa04657	IL-17 signaling pathway	2.74187e-05						hsa04662	B cell receptor signaling pathway	5.95233e-05
				hsa04670	Leukocyte transendothelial migration	5.92033e-05						hsa04630	JAK-STAT signaling pathway	0.000102655
				hsa04650	Natural killer cell mediated cytotoxicity	6.75632e-05						hsa04621	NOD-like receptor signaling pathway	0.000287151
				hsa04621	NOD-like receptor signaling pathway	0.000167355						hsa05167	Kaposi sarcoma-associated herpesvirus infection	0.000357836
				hsa04613	Neutrophil extracellular trap formation	0.000167355						hsa04974	Protein digestion and absorption	0.000415722
				hsa05143	African trypanosomiasis	0.000296987						hsa04650	Natural killer cell mediated cytotoxicity	0.000499591
				hsa04630	JAK-STAT signaling pathway	0.00035591						hsa04613	Neutrophil extracellular trap formation	0.000636099
				hsa04010	MAPK signaling pathway	0.000407022						hsa05135	Yersinia infection	0.000946767
				hsa05202	Transcriptional misregulation in cancer	0.000474437						hsa04216	Ferroptosis	0.00196138
				hsa05135	Yersinia infection	0.00102513						hsa04210	Apoptosis	0.00219984
				hsa04625	C-type lectin receptor signaling pathway	0.0011402						hsa05130	Pathogenic Escherichia coli infection	0.00257074
				hsa04660	T cell receptor signaling pathway	0.0011402						hsa05132	Salmonella infection	0.00257074
				hsa04611	Platelet activation	0.00160579						hsa04611	Platelet activation	0.00424125
				hsa05132	Salmonella infection	0.00219384						hsa04010	MAPK signaling pathway	0.00568386
				hsa05170	Human immunodeficiency virus 1 infection	0.0025147						hsa04926	Relaxin signaling pathway	0.00665756
				hsa05130	Pathogenic Escherichia coli infection	0.00348872						hsa05165	Human papillomavirus infection	0.00680173
				hsa05165	Human papillomavirus infection	0.0043747						hsa05170	Human immunodeficiency virus 1 infection	0.00720514
				hsa04210	Apoptosis	0.00518619						hsa00380	Tryptophan metabolism	0.00882071
				hsa04666	Fc gamma R-mediated phagocytosis	0.00950554						hsa04660	T cell receptor signaling pathway	0.00915758
				hsa05163	Human cytomegalovirus infection	0.0123445						hsa04810	Regulation of actin cytoskeleton	0.0205681
				hsa00380	Tryptophan metabolism	0.0141226						hsa05202	Transcriptional misregulation in cancer	0.0308738
				hsa04623	Cytosolic DNA-sensing pathway	0.0274612						hsa05235	PD-L1 expression and PD-1 checkpoint pathway in cancer	0.0342242
				hsa04810	Regulation of actin cytoskeleton	0.0277659						hsa05410	Hypertrophic cardiomyopathy	0.0370067
				hsa05222	Small cell lung cancer	0.0335985						hsa05131	Shigellosis	0.0491532
				hsa04216	Ferroptosis	0.0396527

## Sheet: S_Table 4
Supplementary Table 4 Biological process (BP) results of GO analysis of down-regulated DEGs between high- and low-GASC groups
All gliomas from TCGA				All gliomas from CGGA				HGG from TCGA				HGG from CGGA
ID	Description	p.adjust		ID	Description	p.adjust		ID	Description	p.adjust		ID	Description	p.adjust
GO:0007608	sensory perception of smell	8.58735e-16		GO:0050804	modulation of chemical synaptic transmission	6.809e-39		GO:0050907	detection of chemical stimulus involved in sensory perception	4.01959e-17		GO:0050804	modulation of chemical synaptic transmission	6.41081e-33
GO:0050911	detection of chemical stimulus involved in sensory perception of smell	8.58735e-16		GO:0099177	regulation of trans-synaptic signaling	6.809e-39		GO:0007608	sensory perception of smell	2.24523e-14		GO:0099177	regulation of trans-synaptic signaling	6.41081e-33
GO:0050907	detection of chemical stimulus involved in sensory perception	1.53322e-15		GO:0099504	synaptic vesicle cycle	8.10163e-34		GO:0050911	detection of chemical stimulus involved in sensory perception of smell	2.24523e-14		GO:0042391	regulation of membrane potential	1.83173e-28
GO:0070268	cornification	7.88007e-11		GO:0006836	neurotransmitter transport	2.46491e-31		GO:0070268	cornification	4.96744e-10		GO:0099504	synaptic vesicle cycle	1.68769e-26
GO:0031424	keratinization	1.62509e-10		GO:0042391	regulation of membrane potential	7.32868e-31		GO:0031424	keratinization	1.21951e-07		GO:0006836	neurotransmitter transport	1.87887e-24
GO:0030216	keratinocyte differentiation	3.77646e-09		GO:0007269	neurotransmitter secretion	1.12251e-27		GO:0030216	keratinocyte differentiation	1.71108e-06		GO:0048167	regulation of synaptic plasticity	1.29881e-22
GO:0009913	epidermal cell differentiation	7.93312e-09		GO:0099643	signal release from synapse	1.29791e-27		GO:0007218	neuropeptide signaling pathway	3.94673e-06		GO:0017156	calcium ion regulated exocytosis	1.29881e-22
GO:0043588	skin development	6.87726e-07		GO:0060078	regulation of postsynaptic membrane potential	1.99598e-27		GO:0009913	epidermal cell differentiation	1.50237e-05		GO:0060078	regulation of postsynaptic membrane potential	1.96095e-22
GO:0008544	epidermis development	6.87726e-07		GO:0017156	calcium ion regulated exocytosis	1.33378e-26		GO:0043588	skin development	2.87566e-05		GO:0007269	neurotransmitter secretion	6.51532e-22
GO:0007218	neuropeptide signaling pathway	0.000107866		GO:0099003	vesicle-mediated transport in synapse	1.75999e-26		GO:0018149	peptide cross-linking	4.24872e-05		GO:0099643	signal release from synapse	7.62999e-22
GO:0007187	G protein-coupled receptor signaling pathway, coupled to cyclic nucleotide second messenger	0.00528215		GO:0016079	synaptic vesicle exocytosis	4.75171e-25		GO:0008544	epidermis development	0.000472215		GO:0099003	vesicle-mediated transport in synapse	1.00859e-21
GO:0038003	opioid receptor signaling pathway	0.0228548		GO:0048489	synaptic vesicle transport	7.21646e-25		GO:0007187	G protein-coupled receptor signaling pathway, coupled to cyclic nucleotide second messenger	0.00323633		GO:0023061	signal release	2.46081e-21
GO:0008406	gonad development	0.0277025		GO:0097480	establishment of synaptic vesicle localization	7.21646e-25		GO:0019373	epoxygenase P450 pathway	0.00707777		GO:0016079	synaptic vesicle exocytosis	2.46081e-21
GO:0018149	peptide cross-linking	0.0277025		GO:0097479	synaptic vesicle localization	1.4286e-24		GO:0007210	serotonin receptor signaling pathway	0.00707777		GO:0048489	synaptic vesicle transport	3.48911e-21
GO:0007548	sex differentiation	0.0277025		GO:0048167	regulation of synaptic plasticity	7.09895e-24		GO:0001580	detection of chemical stimulus involved in sensory perception of bitter taste	0.00844872		GO:0097480	establishment of synaptic vesicle localization	3.48911e-21
GO:0007188	adenylate cyclase-modulating G protein-coupled receptor signaling pathway	0.0277025		GO:0017158	regulation of calcium ion-dependent exocytosis	7.13936e-23		GO:0042738	exogenous drug catabolic process	0.0117351		GO:0097479	synaptic vesicle localization	6.58704e-21
GO:0045137	development of primary sexual characteristics	0.0278599		GO:0098693	regulation of synaptic vesicle cycle	7.13936e-23		GO:0050913	sensory perception of bitter taste	0.0117351		GO:0017158	regulation of calcium ion-dependent exocytosis	3.03563e-19
GO:0007189	adenylate cyclase-activating G protein-coupled receptor signaling pathway	0.0332482		GO:0023061	signal release	7.11765e-22		GO:0050912	detection of chemical stimulus involved in sensory perception of taste	0.0131518		GO:0050890	cognition	2.98236e-17
GO:0007210	serotonin receptor signaling pathway	0.0417211		GO:0001505	regulation of neurotransmitter levels	1.33019e-21		GO:0007188	adenylate cyclase-modulating G protein-coupled receptor signaling pathway	0.0131518		GO:0098693	regulation of synaptic vesicle cycle	3.29596e-17
				GO:0050890	cognition	8.6873e-21		GO:0019369	arachidonic acid metabolic process	0.0181973		GO:0034765	regulation of ion transmembrane transport	4.04069e-17
				GO:0007611	learning or memory	1.83606e-20		GO:0038003	opioid receptor signaling pathway	0.020011		GO:0007611	learning or memory	4.94911e-17
				GO:0051588	regulation of neurotransmitter transport	2.01323e-20		GO:0098664	G protein-coupled serotonin receptor signaling pathway	0.0357693		GO:0001505	regulation of neurotransmitter levels	5.93534e-16
				GO:0050808	synapse organization	6.30297e-20						GO:0050808	synapse organization	9.27792e-16
				GO:0017157	regulation of exocytosis	2.3467e-19						GO:0017157	regulation of exocytosis	3.03798e-15
				GO:0046928	regulation of neurotransmitter secretion	1.30895e-18						GO:0051588	regulation of neurotransmitter transport	3.30281e-15
				GO:1903305	regulation of regulated secretory pathway	3.32259e-18						GO:1903305	regulation of regulated secretory pathway	5.41509e-15
				GO:0034765	regulation of ion transmembrane transport	3.35872e-18						GO:0007215	glutamate receptor signaling pathway	7.88796e-15
				GO:2000300	regulation of synaptic vesicle exocytosis	4.59245e-18						GO:2000300	regulation of synaptic vesicle exocytosis	1.01202e-14
				GO:1902803	regulation of synaptic vesicle transport	4.07775e-17						GO:0046928	regulation of neurotransmitter secretion	2.27492e-14
				GO:0099565	chemical synaptic transmission, postsynaptic	4.79044e-16						GO:1902803	regulation of synaptic vesicle transport	6.84815e-14
				GO:0060079	excitatory postsynaptic potential	5.20047e-16						GO:0006813	potassium ion transport	9.56787e-14
				GO:0050806	positive regulation of synaptic transmission	1.02924e-15						GO:0007187	G protein-coupled receptor signaling pathway, coupled to cyclic nucleotide second messenger	1.80385e-13
				GO:0006813	potassium ion transport	2.84195e-15						GO:0071804	cellular potassium ion transport	4.42617e-13
				GO:0051650	establishment of vesicle localization	3.42642e-15						GO:0071805	potassium ion transmembrane transport	4.42617e-13
				GO:0007215	glutamate receptor signaling pathway	5.05419e-15						GO:0051650	establishment of vesicle localization	3.06077e-12
				GO:0051648	vesicle localization	5.05419e-15						GO:0051648	vesicle localization	4.54249e-12
				GO:0051952	regulation of amine transport	1.27857e-14						GO:0050806	positive regulation of synaptic transmission	5.50025e-12
				GO:0007612	learning	3.0745e-14						GO:0051952	regulation of amine transport	1.19163e-11
				GO:0035249	synaptic transmission, glutamatergic	7.48988e-14						GO:1900449	regulation of glutamate receptor signaling pathway	1.597e-11
				GO:0015837	amine transport	7.9368e-14						GO:0007612	learning	2.13015e-11
				GO:0071804	cellular potassium ion transport	8.8459e-14						GO:0007613	memory	2.74538e-11
				GO:0071805	potassium ion transmembrane transport	8.8459e-14						GO:0099565	chemical synaptic transmission, postsynaptic	2.86713e-11
				GO:0051937	catecholamine transport	9.19686e-13						GO:0060079	excitatory postsynaptic potential	3.57734e-11
				GO:0050433	regulation of catecholamine secretion	1.08924e-12						GO:0035249	synaptic transmission, glutamatergic	5.45179e-11
				GO:0060359	response to ammonium ion	1.63165e-12						GO:0015837	amine transport	5.45179e-11
				GO:0050432	catecholamine secretion	2.0795e-12						GO:0050433	regulation of catecholamine secretion	8.18182e-11
				GO:0007613	memory	2.37569e-12						GO:0060359	response to ammonium ion	1.22677e-10
				GO:0015844	monoamine transport	2.90444e-12						GO:0050432	catecholamine secretion	1.4851e-10
				GO:0007187	G protein-coupled receptor signaling pathway, coupled to cyclic nucleotide second messenger	3.17935e-12						GO:0014047	glutamate secretion	2.42943e-10
				GO:1900449	regulation of glutamate receptor signaling pathway	2.42878e-11						GO:0099601	regulation of neurotransmitter receptor activity	2.60179e-10
				GO:0010975	regulation of neuron projection development	3.93849e-11						GO:0048168	regulation of neuronal synaptic plasticity	3.58937e-10
				GO:0014047	glutamate secretion	4.95851e-11						GO:0010975	regulation of neuron projection development	5.37247e-10
				GO:0050803	regulation of synapse structure or activity	5.05804e-11						GO:0051937	catecholamine transport	5.50375e-10
				GO:0006865	amino acid transport	6.1933e-11						GO:2001257	regulation of cation channel activity	6.23757e-10
				GO:0032409	regulation of transporter activity	7.04029e-11						GO:0032409	regulation of transporter activity	1.38399e-09
				GO:0007416	synapse assembly	2.45749e-10						GO:0015844	monoamine transport	1.45399e-09
				GO:0022898	regulation of transmembrane transporter activity	2.68326e-10						GO:0007188	adenylate cyclase-modulating G protein-coupled receptor signaling pathway	1.62705e-09
				GO:0099601	regulation of neurotransmitter receptor activity	3.70802e-10						GO:1903859	regulation of dendrite extension	2.16596e-09
				GO:0015800	acidic amino acid transport	4.32173e-10						GO:0015800	acidic amino acid transport	2.27167e-09
				GO:0007409	axonogenesis	4.42882e-10						GO:0048791	calcium ion-regulated exocytosis of neurotransmitter	2.87614e-09
				GO:0032412	regulation of ion transmembrane transporter activity	4.70932e-10						GO:0006865	amino acid transport	3.27216e-09
				GO:0048791	calcium ion-regulated exocytosis of neurotransmitter	1.01441e-09						GO:0007218	neuropeptide signaling pathway	3.46839e-09
				GO:0051966	regulation of synaptic transmission, glutamatergic	1.20293e-09						GO:0022898	regulation of transmembrane transporter activity	4.07622e-09
				GO:2001257	regulation of cation channel activity	1.38842e-09						GO:0032412	regulation of ion transmembrane transporter activity	6.9642e-09
				GO:0098815	modulation of excitatory postsynaptic potential	2.9831e-09						GO:1904062	regulation of cation transmembrane transport	6.9642e-09
				GO:2000463	positive regulation of excitatory postsynaptic potential	3.09564e-09						GO:0008016	regulation of heart contraction	1.05551e-08
				GO:0007218	neuropeptide signaling pathway	3.50411e-09						GO:0050803	regulation of synapse structure or activity	1.27596e-08
				GO:0031644	regulation of neurological system process	3.50563e-09						GO:0097484	dendrite extension	1.43828e-08
				GO:1904062	regulation of cation transmembrane transport	4.59259e-09						GO:1903522	regulation of blood circulation	1.80716e-08
				GO:0015893	drug transport	4.74352e-09						GO:0016082	synaptic vesicle priming	2.55971e-08
				GO:0008306	associative learning	7.53361e-09						GO:0071242	cellular response to ammonium ion	2.96511e-08
				GO:0036465	synaptic vesicle recycling	7.97614e-09						GO:0006835	dicarboxylic acid transport	2.98755e-08
				GO:0015872	dopamine transport	8.21464e-09						GO:0030072	peptide hormone secretion	3.50394e-08
				GO:0048168	regulation of neuronal synaptic plasticity	8.21464e-09						GO:0030900	forebrain development	4.96329e-08
				GO:0030900	forebrain development	8.38534e-09						GO:0050954	sensory perception of mechanical stimulus	5.02066e-08
				GO:0016082	synaptic vesicle priming	8.67964e-09						GO:0035637	multicellular organismal signaling	6.49077e-08
				GO:0007193	adenylate cyclase-inhibiting G protein-coupled receptor signaling pathway	9.04799e-09						GO:0030073	insulin secretion	9.05386e-08
				GO:0007188	adenylate cyclase-modulating G protein-coupled receptor signaling pathway	9.53411e-09						GO:0019932	second-messenger-mediated signaling	1.19311e-07
				GO:0140029	exocytic process	1.05996e-08						GO:0098815	modulation of excitatory postsynaptic potential	1.19311e-07
				GO:0014046	dopamine secretion	2.39487e-08						GO:0031644	regulation of neurological system process	1.23918e-07
				GO:0014059	regulation of dopamine secretion	2.39487e-08						GO:2000463	positive regulation of excitatory postsynaptic potential	1.46967e-07
				GO:0050807	regulation of synapse organization	2.96016e-08						GO:0060047	heart contraction	1.56423e-07
				GO:0006835	dicarboxylic acid transport	3.3099e-08						GO:0007416	synapse assembly	2.11019e-07
				GO:0030534	adult behavior	4.74934e-08						GO:1903861	positive regulation of dendrite extension	2.29612e-07
				GO:0071242	cellular response to ammonium ion	4.90156e-08						GO:0006816	calcium ion transport	2.33982e-07
				GO:0051932	synaptic transmission, GABAergic	1.16501e-07						GO:0008306	associative learning	2.38229e-07
				GO:0035637	multicellular organismal signaling	1.21858e-07						GO:0036465	synaptic vesicle recycling	2.5551e-07
				GO:0015850	organic hydroxy compound transport	1.28872e-07						GO:0007193	adenylate cyclase-inhibiting G protein-coupled receptor signaling pathway	2.93781e-07
				GO:0031646	positive regulation of neurological system process	1.28872e-07						GO:0051966	regulation of synaptic transmission, glutamatergic	3.12345e-07
				GO:0035418	protein localization to synapse	1.28872e-07						GO:0140029	exocytic process	3.4273e-07
				GO:0007210	serotonin receptor signaling pathway	2.02829e-07						GO:0003015	heart process	3.47896e-07
				GO:1903859	regulation of dendrite extension	2.09247e-07						GO:0009914	hormone transport	4.4361e-07
				GO:0048488	synaptic vesicle endocytosis	2.09247e-07						GO:0051592	response to calcium ion	4.92581e-07
				GO:0140238	presynaptic endocytosis	2.09247e-07						GO:0033555	multicellular organismal response to stress	5.64385e-07
				GO:0060291	long-term synaptic potentiation	2.31951e-07						GO:0046879	hormone secretion	6.31666e-07
				GO:0072347	response to anesthetic	3.67085e-07						GO:0070838	divalent metal ion transport	6.51757e-07
				GO:2001023	regulation of response to drug	3.88227e-07						GO:0007409	axonogenesis	6.95089e-07
				GO:0007631	feeding behavior	4.52611e-07						GO:0019935	cyclic-nucleotide-mediated signaling	6.98487e-07
				GO:0098664	G protein-coupled serotonin receptor signaling pathway	4.53307e-07						GO:0050796	regulation of insulin secretion	7.0001e-07
				GO:0050954	sensory perception of mechanical stimulus	5.88193e-07						GO:0042596	fear response	7.92704e-07
				GO:0097484	dendrite extension	6.27665e-07						GO:0072511	divalent inorganic cation transport	9.0339e-07
				GO:2000310	regulation of NMDA receptor activity	8.66922e-07						GO:0048172	regulation of short-term neuronal synaptic plasticity	9.1008e-07
				GO:0031629	synaptic vesicle fusion to presynaptic active zone membrane	8.84906e-07						GO:0030534	adult behavior	1.26824e-06
				GO:0006816	calcium ion transport	8.89509e-07						GO:0090276	regulation of peptide hormone secretion	1.26824e-06
				GO:0019932	second-messenger-mediated signaling	1.20794e-06						GO:0021537	telencephalon development	1.47827e-06
				GO:0015696	ammonium transport	1.24328e-06						GO:0046883	regulation of hormone secretion	1.569e-06
				GO:0043270	positive regulation of ion transport	1.26439e-06						GO:0045666	positive regulation of neuron differentiation	1.60166e-06
				GO:0032386	regulation of intracellular transport	1.2728e-06						GO:0010469	regulation of signaling receptor activity	1.96297e-06
				GO:0099500	vesicle fusion to plasma membrane	1.30958e-06						GO:0046717	acid secretion	1.99181e-06
				GO:1903861	positive regulation of dendrite extension	1.30958e-06						GO:0031629	synaptic vesicle fusion to presynaptic active zone membrane	2.0121e-06
				GO:0010469	regulation of signaling receptor activity	1.30958e-06						GO:0015893	drug transport	2.1678e-06
				GO:0021761	limbic system development	1.36427e-06						GO:2000310	regulation of NMDA receptor activity	2.24315e-06
				GO:1904862	inhibitory synapse assembly	1.39023e-06						GO:0051932	synaptic transmission, GABAergic	3.02531e-06
				GO:0051592	response to calcium ion	1.58619e-06						GO:0099500	vesicle fusion to plasma membrane	3.08084e-06
				GO:0070838	divalent metal ion transport	1.87694e-06						GO:0050807	regulation of synapse organization	3.08214e-06
				GO:0099173	postsynapse organization	1.87893e-06						GO:0071277	cellular response to calcium ion	3.13261e-06
				GO:0007200	phospholipase C-activating G protein-coupled receptor signaling pathway	1.99598e-06						GO:0016358	dendrite development	3.347e-06
				GO:0021537	telencephalon development	2.03499e-06						GO:0010976	positive regulation of neuron projection development	4.94082e-06
				GO:0072511	divalent inorganic cation transport	2.54348e-06						GO:0048488	synaptic vesicle endocytosis	4.94082e-06
				GO:0007616	long-term memory	2.54348e-06						GO:0140238	presynaptic endocytosis	4.94082e-06
				GO:0007214	gamma-aminobutyric acid signaling pathway	2.81586e-06						GO:0060291	long-term synaptic potentiation	5.04173e-06
				GO:0019233	sensory perception of pain	3.47234e-06						GO:0007605	sensory perception of sound	5.59648e-06
				GO:0071277	cellular response to calcium ion	4.91778e-06						GO:0021761	limbic system development	5.62317e-06
				GO:0006904	vesicle docking involved in exocytosis	5.46391e-06						GO:0007626	locomotory behavior	5.87796e-06
				GO:0016358	dendrite development	5.63159e-06						GO:0061337	cardiac conduction	6.15311e-06
				GO:0033555	multicellular organismal response to stress	5.74636e-06						GO:0007214	gamma-aminobutyric acid signaling pathway	6.50167e-06
				GO:0006821	chloride transport	5.87366e-06						GO:0014046	dopamine secretion	6.56068e-06
				GO:0010976	positive regulation of neuron projection development	5.92541e-06						GO:0014059	regulation of dopamine secretion	6.56068e-06
				GO:0008016	regulation of heart contraction	6.72455e-06						GO:0048638	regulation of developmental growth	6.59705e-06
				GO:0021700	developmental maturation	7.31217e-06						GO:0072347	response to anesthetic	7.27525e-06
				GO:0095500	acetylcholine receptor signaling pathway	7.94335e-06						GO:0098664	G protein-coupled serotonin receptor signaling pathway	1.14849e-05
				GO:1903831	signal transduction involved in cellular response to ammonium ion	7.94335e-06						GO:0051953	negative regulation of amine transport	1.32413e-05
				GO:0046717	acid secretion	8.67564e-06						GO:0019233	sensory perception of pain	1.32413e-05
				GO:0048172	regulation of short-term neuronal synaptic plasticity	8.68932e-06						GO:0015872	dopamine transport	1.42927e-05
				GO:0045666	positive regulation of neuron differentiation	8.87689e-06						GO:0021700	developmental maturation	1.74798e-05
				GO:0042220	response to cocaine	9.12519e-06						GO:0070588	calcium ion transmembrane transport	1.76513e-05
				GO:0043279	response to alkaloid	9.329e-06						GO:0095500	acetylcholine receptor signaling pathway	1.80882e-05
				GO:0045471	response to ethanol	9.45533e-06						GO:1903831	signal transduction involved in cellular response to ammonium ion	1.80882e-05
				GO:0051480	regulation of cytosolic calcium ion concentration	1.05673e-05						GO:0031646	positive regulation of neurological system process	1.82957e-05
				GO:0007626	locomotory behavior	1.24869e-05						GO:0035418	protein localization to synapse	1.82957e-05
				GO:1905144	response to acetylcholine	1.43666e-05						GO:0006821	chloride transport	2.1693e-05
				GO:1905145	cellular response to acetylcholine	1.43666e-05						GO:0021543	pallium development	2.21831e-05
				GO:0021543	pallium development	1.68328e-05						GO:0019933	cAMP-mediated signaling	2.49945e-05
				GO:1903522	regulation of blood circulation	1.68654e-05						GO:0001662	behavioral fear response	2.49945e-05
				GO:0021766	hippocampus development	1.90324e-05						GO:0022037	metencephalon development	3.1343e-05
				GO:0006874	cellular calcium ion homeostasis	2.0621e-05						GO:0050773	regulation of dendrite development	3.15569e-05
				GO:0071248	cellular response to metal ion	2.22521e-05						GO:0002209	behavioral defense response	3.20894e-05
				GO:0050905	neuromuscular process	2.34522e-05						GO:1905144	response to acetylcholine	3.23812e-05
				GO:0022604	regulation of cell morphogenesis	2.99882e-05						GO:1905145	cellular response to acetylcholine	3.23812e-05
				GO:0045956	positive regulation of calcium ion-dependent exocytosis	3.39078e-05						GO:0099173	postsynapse organization	3.30416e-05
				GO:0016081	synaptic vesicle docking	3.39078e-05						GO:0007200	phospholipase C-activating G protein-coupled receptor signaling pathway	3.3834e-05
				GO:0016188	synaptic vesicle maturation	3.39078e-05						GO:2001023	regulation of response to drug	3.3834e-05
				GO:0007411	axon guidance	3.71274e-05						GO:0045471	response to ethanol	3.65311e-05
				GO:0022037	metencephalon development	3.72536e-05						GO:0007210	serotonin receptor signaling pathway	3.97811e-05
				GO:0055074	calcium ion homeostasis	3.83669e-05						GO:0021549	cerebellum development	4.35285e-05
				GO:0097485	neuron projection guidance	3.90442e-05						GO:0015711	organic anion transport	4.78361e-05
				GO:0048278	vesicle docking	4.43965e-05						GO:0007616	long-term memory	5.62206e-05
				GO:0072503	cellular divalent inorganic cation homeostasis	4.44389e-05						GO:0021766	hippocampus development	5.78495e-05
				GO:0019935	cyclic-nucleotide-mediated signaling	4.67554e-05						GO:0016081	synaptic vesicle docking	5.92105e-05
				GO:0060047	heart contraction	4.68214e-05						GO:0016188	synaptic vesicle maturation	5.92105e-05
				GO:1902476	chloride transmembrane transport	4.82773e-05						GO:1904862	inhibitory synapse assembly	5.92105e-05
				GO:0070588	calcium ion transmembrane transport	4.97089e-05						GO:0045956	positive regulation of calcium ion-dependent exocytosis	6.79335e-05
				GO:0015849	organic acid transport	5.13136e-05						GO:2000311	regulation of AMPA receptor activity	6.79335e-05
				GO:0046942	carboxylic acid transport	5.13136e-05						GO:0050905	neuromuscular process	7.86381e-05
				GO:0051954	positive regulation of amine transport	5.21817e-05						GO:0051480	regulation of cytosolic calcium ion concentration	7.93738e-05
				GO:0071241	cellular response to inorganic substance	5.25143e-05						GO:0015850	organic hydroxy compound transport	8.27267e-05
				GO:0030072	peptide hormone secretion	5.56736e-05						GO:0015696	ammonium transport	8.74707e-05
				GO:0021549	cerebellum development	5.59049e-05						GO:0006904	vesicle docking involved in exocytosis	9.56656e-05
				GO:0099072	regulation of postsynaptic membrane neurotransmitter receptor levels	5.75567e-05						GO:0010959	regulation of metal ion transport	9.62972e-05
				GO:0051953	negative regulation of amine transport	5.75567e-05						GO:0071248	cellular response to metal ion	9.91158e-05
				GO:0010769	regulation of cell morphogenesis involved in differentiation	5.75567e-05						GO:0010038	response to metal ion	0.000116115
				GO:0060560	developmental growth involved in morphogenesis	5.9255e-05						GO:0022604	regulation of cell morphogenesis	0.000116783
				GO:0015711	organic anion transport	5.96616e-05						GO:0043279	response to alkaloid	0.000136827
				GO:0007605	sensory perception of sound	6.81435e-05						GO:0030902	hindbrain development	0.000141919
				GO:0009914	hormone transport	7.12664e-05						GO:1902476	chloride transmembrane transport	0.000143661
				GO:0061337	cardiac conduction	7.43887e-05						GO:0098656	anion transmembrane transport	0.000158785
				GO:0030073	insulin secretion	7.78219e-05						GO:0007631	feeding behavior	0.000160128
				GO:0003015	heart process	8.18929e-05						GO:0050769	positive regulation of neurogenesis	0.000164179
				GO:0051963	regulation of synapse assembly	8.57275e-05						GO:1990138	neuron projection extension	0.000167428
				GO:0050773	regulation of dendrite development	9.73697e-05						GO:0032386	regulation of intracellular transport	0.000173244
				GO:0010038	response to metal ion	0.000101445						GO:0006874	cellular calcium ion homeostasis	0.000174397
				GO:0048638	regulation of developmental growth	0.000106225						GO:0043270	positive regulation of ion transport	0.000186214
				GO:0046879	hormone secretion	0.000107365						GO:0048639	positive regulation of developmental growth	0.000189688
				GO:0030902	hindbrain development	0.00012647						GO:0018958	phenol-containing compound metabolic process	0.000196838
				GO:0007274	neuromuscular synaptic transmission	0.000127738						GO:0071241	cellular response to inorganic substance	0.000244859
				GO:1990138	neuron projection extension	0.000137296						GO:0043266	regulation of potassium ion transport	0.000247209
				GO:0098661	inorganic anion transmembrane transport	0.000146466						GO:0048588	developmental cell growth	0.000274388
				GO:0042596	fear response	0.000151714						GO:0060560	developmental growth involved in morphogenesis	0.000293169
				GO:0031338	regulation of vesicle fusion	0.000163379						GO:0001508	action potential	0.000295452
				GO:0048588	developmental cell growth	0.000163379						GO:0055074	calcium ion homeostasis	0.000311787
				GO:0003407	neural retina development	0.000171532						GO:0015849	organic acid transport	0.000311787
				GO:0010959	regulation of metal ion transport	0.000180126						GO:0046942	carboxylic acid transport	0.000311787
				GO:0098656	anion transmembrane transport	0.00019768						GO:0031338	regulation of vesicle fusion	0.000340901
				GO:0014048	regulation of glutamate secretion	0.000204228						GO:0072503	cellular divalent inorganic cation homeostasis	0.000371111
				GO:0051968	positive regulation of synaptic transmission, glutamatergic	0.000204737						GO:0014048	regulation of glutamate secretion	0.000371111
				GO:0045921	positive regulation of exocytosis	0.00021163						GO:0009582	detection of abiotic stimulus	0.000383201
				GO:1903307	positive regulation of regulated secretory pathway	0.000241536						GO:0060996	dendritic spine development	0.000403134
				GO:0018958	phenol-containing compound metabolic process	0.000259442						GO:0003407	neural retina development	0.000431036
				GO:0060080	inhibitory postsynaptic potential	0.000298622						GO:0098661	inorganic anion transmembrane transport	0.000455814
				GO:2000311	regulation of AMPA receptor activity	0.000319592						GO:0060998	regulation of dendritic spine development	0.000468874
				GO:0043266	regulation of potassium ion transport	0.000319592						GO:0007411	axon guidance	0.000507968
				GO:0097120	receptor localization to synapse	0.000331811						GO:0060080	inhibitory postsynaptic potential	0.000535311
				GO:0098814	spontaneous synaptic transmission	0.000368024						GO:0097485	neuron projection guidance	0.000535311
				GO:1903539	protein localization to postsynaptic membrane	0.000398703						GO:0015698	inorganic anion transport	0.000556808
				GO:0051965	positive regulation of synapse assembly	0.000398703						GO:1903307	positive regulation of regulated secretory pathway	0.00056311
				GO:0046883	regulation of hormone secretion	0.000406644						GO:0048278	vesicle docking	0.000565179
				GO:0099632	protein transport within plasma membrane	0.000409053						GO:0045921	positive regulation of exocytosis	0.000582956
				GO:0099637	neurotransmitter receptor transport	0.000409053						GO:0106027	neuron projection organization	0.000582956
				GO:0006906	vesicle fusion	0.000411077						GO:0098814	spontaneous synaptic transmission	0.000599458
				GO:0050770	regulation of axonogenesis	0.000415055						GO:0031346	positive regulation of cell projection organization	0.000674331
				GO:0050769	positive regulation of neurogenesis	0.000487709						GO:0048813	dendrite morphogenesis	0.000686004
				GO:0001964	startle response	0.000525565						GO:0046888	negative regulation of hormone secretion	0.000736249
				GO:0060996	dendritic spine development	0.000567157						GO:0099072	regulation of postsynaptic membrane neurotransmitter receptor levels	0.000736249
				GO:0050795	regulation of behavior	0.000580219						GO:0060041	retina development in camera-type eye	0.000739998
				GO:0001662	behavioral fear response	0.000584176						GO:0042220	response to cocaine	0.000751368
				GO:0031346	positive regulation of cell projection organization	0.000601188						GO:0035640	exploration behavior	0.000763944
				GO:0009410	response to xenobiotic stimulus	0.0006325						GO:0099632	protein transport within plasma membrane	0.000763944
				GO:0019226	transmission of nerve impulse	0.00065138						GO:0099637	neurotransmitter receptor transport	0.000763944
				GO:0007205	protein kinase C-activating G protein-coupled receptor signaling pathway	0.000658036						GO:0090278	negative regulation of peptide hormone secretion	0.000813214
				GO:0048813	dendrite morphogenesis	0.00069583						GO:0050953	sensory perception of light stimulus	0.000894402
				GO:0002209	behavioral defense response	0.000698027						GO:0097061	dendritic spine organization	0.000943553
				GO:0060041	retina development in camera-type eye	0.000751008						GO:0009581	detection of external stimulus	0.000948148
				GO:0090174	organelle membrane fusion	0.000751008						GO:0048839	inner ear development	0.000953634
				GO:0042053	regulation of dopamine metabolic process	0.000756224						GO:0001964	startle response	0.000970534
				GO:0042069	regulation of catecholamine metabolic process	0.000756224						GO:0006906	vesicle fusion	0.0010941
				GO:0050796	regulation of insulin secretion	0.000767856						GO:0060997	dendritic spine morphogenesis	0.00114919
				GO:0060998	regulation of dendritic spine development	0.000812202						GO:0042053	regulation of dopamine metabolic process	0.00134614
				GO:0042417	dopamine metabolic process	0.00082539						GO:0042069	regulation of catecholamine metabolic process	0.00134614
				GO:0033605	positive regulation of catecholamine secretion	0.000857335						GO:0050974	detection of mechanical stimulus involved in sensory perception	0.00156019
				GO:0106027	neuron projection organization	0.000883153						GO:0042417	dopamine metabolic process	0.00169889
				GO:0001956	positive regulation of neurotransmitter secretion	0.00100088						GO:0001956	positive regulation of neurotransmitter secretion	0.0017998
				GO:0048265	response to pain	0.00100503						GO:0010769	regulation of cell morphogenesis involved in differentiation	0.00188228
				GO:0001508	action potential	0.00103489						GO:0043583	ear development	0.00199013
				GO:0035176	social behavior	0.00112378						GO:0090174	organelle membrane fusion	0.00201018
				GO:0051703	intraspecies interaction between organisms	0.00112378						GO:0060119	inner ear receptor cell development	0.00241264
				GO:0097305	response to alcohol	0.00115618						GO:0021879	forebrain neuron differentiation	0.00286705
				GO:0021953	central nervous system neuron differentiation	0.00122082						GO:0051968	positive regulation of synaptic transmission, glutamatergic	0.00293996
				GO:0030431	sleep	0.0012276						GO:0007216	G protein-coupled glutamate receptor signaling pathway	0.00299595
				GO:0099171	presynaptic modulation of chemical synaptic transmission	0.00124116						GO:0033604	negative regulation of catecholamine secretion	0.00299595
				GO:0015698	inorganic anion transport	0.00143397						GO:0048814	regulation of dendrite morphogenesis	0.00309426
				GO:0019933	cAMP-mediated signaling	0.00158051						GO:0051602	response to electrical stimulus	0.00333605
				GO:0097061	dendritic spine organization	0.00158051						GO:0051955	regulation of amino acid transport	0.00353405
				GO:0051602	response to electrical stimulus	0.00160737						GO:0051705	multi-organism behavior	0.00371508
				GO:1990573	potassium ion import across plasma membrane	0.00160737						GO:0097120	receptor localization to synapse	0.00371508
				GO:0007216	G protein-coupled glutamate receptor signaling pathway	0.00175691						GO:0051260	protein homooligomerization	0.00378245
				GO:0099558	maintenance of synapse structure	0.00175691						GO:0021871	forebrain regionalization	0.00378245
				GO:0019934	cGMP-mediated signaling	0.00180127						GO:0099590	neurotransmitter receptor internalization	0.00378245
				GO:0051955	regulation of amino acid transport	0.00180127						GO:0050982	detection of mechanical stimulus	0.00379953
				GO:0090276	regulation of peptide hormone secretion	0.00199974						GO:0060999	positive regulation of dendritic spine development	0.00379953
				GO:0099590	neurotransmitter receptor internalization	0.00209765						GO:0061001	regulation of dendritic spine morphogenesis	0.00379953
				GO:0032594	protein transport within lipid bilayer	0.00215833						GO:1900451	positive regulation of glutamate receptor signaling pathway	0.00401836
				GO:0070050	neuron cellular homeostasis	0.00215833						GO:0021953	central nervous system neuron differentiation	0.00403621
				GO:0032411	positive regulation of transporter activity	0.00215833						GO:0032594	protein transport within lipid bilayer	0.00411671
				GO:0007204	positive regulation of cytosolic calcium ion concentration	0.00223806						GO:0048284	organelle fusion	0.0046798
				GO:0099175	regulation of postsynapse organization	0.00229492						GO:0006814	sodium ion transport	0.00469241
				GO:0006837	serotonin transport	0.00237605						GO:0007601	visual perception	0.00469241
				GO:1900451	positive regulation of glutamate receptor signaling pathway	0.00237605						GO:0007189	adenylate cyclase-activating G protein-coupled receptor signaling pathway	0.00469241
				GO:0060997	dendritic spine morphogenesis	0.00245921						GO:0051954	positive regulation of amine transport	0.00486136
				GO:0014075	response to amine	0.00248499						GO:1903539	protein localization to postsynaptic membrane	0.00486136
				GO:1904861	excitatory synapse assembly	0.00257605						GO:0014075	response to amine	0.00502625
				GO:0050805	negative regulation of synaptic transmission	0.00276354						GO:1903818	positive regulation of voltage-gated potassium channel activity	0.00530182
				GO:0048013	ephrin receptor signaling pathway	0.00282181						GO:0001764	neuron migration	0.00564432
				GO:0099509	regulation of presynaptic cytosolic calcium ion concentration	0.00318302						GO:0099175	regulation of postsynapse organization	0.00567563
				GO:1903818	positive regulation of voltage-gated potassium channel activity	0.00318302						GO:0042428	serotonin metabolic process	0.00567563
				GO:0035640	exploration behavior	0.00318936						GO:0019226	transmission of nerve impulse	0.00619451
				GO:0010107	potassium ion import	0.00329085						GO:0009410	response to xenobiotic stimulus	0.00619451
				GO:0006814	sodium ion transport	0.00342794						GO:0048013	ephrin receptor signaling pathway	0.00666651
				GO:0048639	positive regulation of developmental growth	0.00360548						GO:0098877	neurotransmitter receptor transport to plasma membrane	0.00689592
				GO:0001820	serotonin secretion	0.00364844						GO:0098969	neurotransmitter receptor transport to postsynaptic membrane	0.00689592
				GO:0042428	serotonin metabolic process	0.00364844						GO:0060384	innervation	0.00689592
				GO:0021536	diencephalon development	0.00374642						GO:0007190	activation of adenylate cyclase activity	0.00788821
				GO:0060384	innervation	0.00387804						GO:0048857	neural nucleus development	0.00836257
				GO:0009582	detection of abiotic stimulus	0.00404552						GO:0034776	response to histamine	0.00836257
				GO:0071625	vocalization behavior	0.00408001						GO:0021536	diencephalon development	0.0083683
				GO:0098877	neurotransmitter receptor transport to plasma membrane	0.00408001						GO:0007213	G protein-coupled acetylcholine receptor signaling pathway	0.0088051
				GO:0098969	neurotransmitter receptor transport to postsynaptic membrane	0.00408001						GO:0021533	cell differentiation in hindbrain	0.0088051
				GO:0007190	activation of adenylate cyclase activity	0.00408001						GO:1903540	establishment of protein localization to postsynaptic membrane	0.0088051
				GO:0051590	positive regulation of neurotransmitter transport	0.00408001						GO:0007204	positive regulation of cytosolic calcium ion concentration	0.00916821
				GO:0050953	sensory perception of light stimulus	0.00413359						GO:1901379	regulation of potassium ion transmembrane transport	0.00944381
				GO:0048814	regulation of dendrite morphogenesis	0.00436474						GO:0097305	response to alcohol	0.0100883
				GO:0007213	G protein-coupled acetylcholine receptor signaling pathway	0.00528395						GO:0051899	membrane depolarization	0.0103025
				GO:1903540	establishment of protein localization to postsynaptic membrane	0.00528395						GO:0051963	regulation of synapse assembly	0.0108335
				GO:0034776	response to histamine	0.00530306						GO:0035176	social behavior	0.0108335
				GO:0048284	organelle fusion	0.00530306						GO:0051703	intraspecies interaction between organisms	0.0108335
				GO:0001764	neuron migration	0.00537599						GO:0006936	muscle contraction	0.0108551
				GO:0021675	nerve development	0.00544581						GO:0045927	positive regulation of growth	0.0110514
				GO:0048839	inner ear development	0.00554481						GO:0007274	neuromuscular synaptic transmission	0.0117541
				GO:0060402	calcium ion transport into cytosol	0.00569312						GO:0048265	response to pain	0.0117541
				GO:0046888	negative regulation of hormone secretion	0.00595665						GO:0021675	nerve development	0.0120155
				GO:0098739	import across plasma membrane	0.00597937						GO:0021872	forebrain generation of neurons	0.0124933
				GO:0021879	forebrain neuron differentiation	0.0060622						GO:0006584	catecholamine metabolic process	0.0136172
				GO:0044070	regulation of anion transport	0.0060905						GO:0009712	catechol-containing compound metabolic process	0.0136172
				GO:0060119	inner ear receptor cell development	0.00629849						GO:0015874	norepinephrine transport	0.0136193
				GO:0031623	receptor internalization	0.0064075						GO:0061003	positive regulation of dendritic spine morphogenesis	0.0136193
				GO:0051705	multi-organism behavior	0.00651711						GO:0097553	calcium ion transmembrane import into cytosol	0.0136786
				GO:0048148	behavioral response to cocaine	0.00651711						GO:0001963	synaptic transmission, dopaminergic	0.0136786
				GO:1905606	regulation of presynapse assembly	0.00651711						GO:0030431	sleep	0.0136786
				GO:0006584	catecholamine metabolic process	0.00671744						GO:0044070	regulation of anion transport	0.0139551
				GO:0009712	catechol-containing compound metabolic process	0.00671744						GO:1990573	potassium ion import across plasma membrane	0.0153492
				GO:0043954	cellular component maintenance	0.00759871						GO:0060402	calcium ion transport into cytosol	0.0153492
				GO:0098659	inorganic cation import across plasma membrane	0.00763935						GO:0033605	positive regulation of catecholamine secretion	0.0153492
				GO:0099587	inorganic ion import across plasma membrane	0.00763935						GO:0035641	locomotory exploration behavior	0.0153492
				GO:0001963	synaptic transmission, dopaminergic	0.00763935						GO:1901160	primary amino compound metabolic process	0.0153492
				GO:0097106	postsynaptic density organization	0.00763935						GO:0001975	response to amphetamine	0.0158664
				GO:0099174	regulation of presynapse organization	0.00763935						GO:0045745	positive regulation of G protein-coupled receptor signaling pathway	0.0158664
				GO:0098742	cell-cell adhesion via plasma-membrane adhesion molecules	0.00779228						GO:0032411	positive regulation of transporter activity	0.0163265
				GO:0051260	protein homooligomerization	0.00779228						GO:0022029	telencephalon cell migration	0.0164759
				GO:0099054	presynapse assembly	0.00808524						GO:0060113	inner ear receptor cell differentiation	0.0164759
				GO:0022029	telencephalon cell migration	0.0083479						GO:2001259	positive regulation of cation channel activity	0.0179764
				GO:0051668	localization within membrane	0.00841611						GO:0014072	response to isoquinoline alkaloid	0.018348
				GO:0043583	ear development	0.00854191						GO:0019934	cGMP-mediated signaling	0.018348
				GO:2001259	positive regulation of cation channel activity	0.00856745						GO:0043278	response to morphine	0.018348
				GO:0001975	response to amphetamine	0.00889448						GO:0050795	regulation of behavior	0.0196428
				GO:0021987	cerebral cortex development	0.00893711						GO:0032098	regulation of appetite	0.0197837
				GO:0060999	positive regulation of dendritic spine development	0.00909317						GO:0021692	cerebellar Purkinje cell layer morphogenesis	0.0199179
				GO:0061001	regulation of dendritic spine morphogenesis	0.00909317						GO:0099171	presynaptic modulation of chemical synaptic transmission	0.0199179
				GO:0009581	detection of external stimulus	0.00929559						GO:0099188	postsynaptic cytoskeleton organization	0.0199179
				GO:0003333	amino acid transmembrane transport	0.00966872						GO:0071385	cellular response to glucocorticoid stimulus	0.0201307
				GO:1901160	primary amino compound metabolic process	0.00966872						GO:0043524	negative regulation of neuron apoptotic process	0.0203199
				GO:0021516	dorsal spinal cord development	0.00966872						GO:0003333	amino acid transmembrane transport	0.0209711
				GO:0090278	negative regulation of peptide hormone secretion	0.0101956						GO:0021987	cerebral cortex development	0.0210893
				GO:0014072	response to isoquinoline alkaloid	0.0101956						GO:0050805	negative regulation of synaptic transmission	0.0210918
				GO:0043278	response to morphine	0.0101956						GO:0002027	regulation of heart rate	0.0212976
				GO:0099084	postsynaptic specialization organization	0.0101956						GO:0051668	localization within membrane	0.021335
				GO:0031345	negative regulation of cell projection organization	0.0109634						GO:0021885	forebrain cell migration	0.0219654
				GO:0045665	negative regulation of neuron differentiation	0.0111456						GO:0032890	regulation of organic acid transport	0.0219654
				GO:0021885	forebrain cell migration	0.0112022						GO:0021895	cerebral cortex neuron differentiation	0.0232446
				GO:0032890	regulation of organic acid transport	0.0112022						GO:0050770	regulation of axonogenesis	0.0234113
				GO:0060401	cytosolic calcium ion transport	0.0113691						GO:0042471	ear morphogenesis	0.0238109
				GO:0001504	neurotransmitter uptake	0.0114165						GO:0021695	cerebellar cortex development	0.0239282
				GO:0099172	presynapse organization	0.0114165						GO:1900006	positive regulation of dendrite development	0.0248932
				GO:0032414	positive regulation of ion transmembrane transporter activity	0.0115342						GO:0099558	maintenance of synapse structure	0.0251494
				GO:0051589	negative regulation of neurotransmitter transport	0.0115342						GO:0098742	cell-cell adhesion via plasma-membrane adhesion molecules	0.0251541
				GO:0061025	membrane fusion	0.0115505						GO:0090596	sensory organ morphogenesis	0.0263803
				GO:0010721	negative regulation of cell development	0.0120902						GO:0003012	muscle system process	0.0263803
				GO:0010977	negative regulation of neuron projection development	0.0122272						GO:0042490	mechanoreceptor differentiation	0.0263803
				GO:0010752	regulation of cGMP-mediated signaling	0.0123514						GO:0071384	cellular response to corticosteroid stimulus	0.0263803
				GO:0021527	spinal cord association neuron differentiation	0.0123514						GO:0008542	visual learning	0.0263803
				GO:0099188	postsynaptic cytoskeleton organization	0.0123514						GO:0010107	potassium ion import	0.0263803
				GO:1904889	regulation of excitatory synapse assembly	0.0123514						GO:0030307	positive regulation of cell growth	0.0266353
				GO:0043523	regulation of neuron apoptotic process	0.0127845						GO:0021680	cerebellar Purkinje cell layer development	0.0269118
				GO:0034767	positive regulation of ion transmembrane transport	0.0127845						GO:0035235	ionotropic glutamate receptor signaling pathway	0.0269118
				GO:1901379	regulation of potassium ion transmembrane transport	0.0128033						GO:0061025	membrane fusion	0.0291714
				GO:0007586	digestion	0.0129175						GO:0031345	negative regulation of cell projection organization	0.0291714
				GO:0021871	forebrain regionalization	0.0136232						GO:0035094	response to nicotine	0.0291714
				GO:0021895	cerebral cortex neuron differentiation	0.0136232						GO:0060042	retina morphogenesis in camera-type eye	0.0291714
				GO:0035725	sodium ion transmembrane transport	0.013638						GO:0060401	cytosolic calcium ion transport	0.0292456
				GO:0097553	calcium ion transmembrane import into cytosol	0.013638						GO:0021587	cerebellum morphogenesis	0.0303079
				GO:0051899	membrane depolarization	0.0137044						GO:0010977	negative regulation of neuron projection development	0.0304129
				GO:0008542	visual learning	0.013945						GO:0006837	serotonin transport	0.0304129
				GO:0043268	positive regulation of potassium ion transport	0.013945						GO:0014061	regulation of norepinephrine secretion	0.0304129
				GO:0048857	neural nucleus development	0.0145249						GO:0021542	dentate gyrus development	0.0304129
				GO:0035094	response to nicotine	0.0156443						GO:0071871	response to epinephrine	0.0304129
				GO:0060042	retina morphogenesis in camera-type eye	0.0156443						GO:0097091	synaptic vesicle clustering	0.0304129
				GO:0033604	negative regulation of catecholamine secretion	0.0156443						GO:2000369	regulation of clathrin-dependent endocytosis	0.0304129
				GO:0060134	prepulse inhibition	0.0156443						GO:0007586	digestion	0.0306637
				GO:0035235	ionotropic glutamate receptor signaling pathway	0.0160353						GO:0010460	positive regulation of heart rate	0.0306637
				GO:1901214	regulation of neuron death	0.0163325						GO:0048169	regulation of long-term neuronal synaptic plasticity	0.0306637
				GO:1904064	positive regulation of cation transmembrane transport	0.0170824						GO:0060074	synapse maturation	0.0306637
				GO:0007601	visual perception	0.0181811						GO:1901018	positive regulation of potassium ion transmembrane transporter activity	0.0306637
				GO:0010996	response to auditory stimulus	0.0189707						GO:0045665	negative regulation of neuron differentiation	0.0307597
				GO:0060074	synapse maturation	0.0189707						GO:1901215	negative regulation of neuron death	0.0318065
				GO:1901018	positive regulation of potassium ion transmembrane transporter activity	0.0189707						GO:0035725	sodium ion transmembrane transport	0.0322126
				GO:0000381	regulation of alternative mRNA splicing, via spliceosome	0.0190857						GO:0046676	negative regulation of insulin secretion	0.0330352
				GO:0048663	neuron fate commitment	0.0190857						GO:0051590	positive regulation of neurotransmitter transport	0.0330352
				GO:0097366	response to bronchodilator	0.0192163						GO:0071867	response to monoamine	0.0330352
				GO:0051402	neuron apoptotic process	0.0194671						GO:0071869	response to catecholamine	0.0330352
				GO:0007158	neuron cell-cell adhesion	0.0194671						GO:0043523	regulation of neuron apoptotic process	0.0345042
				GO:0021542	dentate gyrus development	0.0194671						GO:0097366	response to bronchodilator	0.0345042
				GO:0032225	regulation of synaptic transmission, dopaminergic	0.0194671						GO:0002026	regulation of the force of heart contraction	0.035472
				GO:0097091	synaptic vesicle clustering	0.0194671						GO:0000381	regulation of alternative mRNA splicing, via spliceosome	0.0357232
				GO:0043524	negative regulation of neuron apoptotic process	0.0198374						GO:0048663	neuron fate commitment	0.0357232
				GO:0021872	forebrain generation of neurons	0.0206159						GO:1901016	regulation of potassium ion transmembrane transporter activity	0.0357232
				GO:0050885	neuromuscular process controlling balance	0.0210882						GO:0098739	import across plasma membrane	0.0361759
				GO:0060259	regulation of feeding behavior	0.0218979						GO:0030322	stabilization of membrane potential	0.0363205
				GO:0048024	regulation of mRNA splicing, via spliceosome	0.0223108						GO:0048243	norepinephrine secretion	0.0363205
				GO:0007632	visual behavior	0.0233918						GO:0048521	negative regulation of behavior	0.0363205
				GO:0051047	positive regulation of secretion	0.0234808						GO:0007205	protein kinase C-activating G protein-coupled receptor signaling pathway	0.040735
				GO:0048521	negative regulation of behavior	0.0241736						GO:0045761	regulation of adenylate cyclase activity	0.040735
				GO:0097107	postsynaptic density assembly	0.0241736						GO:0060122	inner ear receptor cell stereocilium organization	0.040735
				GO:0007618	mating	0.0242491						GO:0007618	mating	0.0412127
				GO:0044058	regulation of digestive system process	0.0242491						GO:0044058	regulation of digestive system process	0.0412127
				GO:0030307	positive regulation of cell growth	0.0242491						GO:0045823	positive regulation of heart contraction	0.0412127
				GO:0140056	organelle localization by membrane tethering	0.0242491						GO:0007632	visual behavior	0.0412127
				GO:0045761	regulation of adenylate cyclase activity	0.02523						GO:0071320	cellular response to cAMP	0.0412127
				GO:1901215	negative regulation of neuron death	0.026213						GO:0051384	response to glucocorticoid	0.0434657
				GO:0070997	neuron death	0.0263533						GO:0048268	clathrin coat assembly	0.0440074
				GO:1901381	positive regulation of potassium ion transmembrane transport	0.0272951						GO:0071625	vocalization behavior	0.0440074
				GO:0007271	synaptic transmission, cholinergic	0.0291685						GO:0042472	inner ear morphogenesis	0.0451378
				GO:0050974	detection of mechanical stimulus involved in sensory perception	0.0291685						GO:0048024	regulation of mRNA splicing, via spliceosome	0.0451378
				GO:2000171	negative regulation of dendrite development	0.0291685						GO:0051965	positive regulation of synapse assembly	0.0451378
				GO:0060113	inner ear receptor cell differentiation	0.0309391						GO:0021575	hindbrain morphogenesis	0.0456452
				GO:0021795	cerebral cortex cell migration	0.0343633						GO:0051924	regulation of calcium ion transport	0.0456452
				GO:0031279	regulation of cyclase activity	0.0343633						GO:0098659	inorganic cation import across plasma membrane	0.0456452
				GO:1903532	positive regulation of secretion by cell	0.0349029						GO:0099587	inorganic ion import across plasma membrane	0.0456452
				GO:0051961	negative regulation of nervous system development	0.0349029						GO:0021884	forebrain neuron development	0.0456452
				GO:0050768	negative regulation of neurogenesis	0.0352958						GO:2000171	negative regulation of dendrite development	0.0456452
				GO:0016048	detection of temperature stimulus	0.0352958						GO:0008217	regulation of blood pressure	0.0459224
				GO:0021533	cell differentiation in hindbrain	0.0352958						GO:0019722	calcium-mediated signaling	0.0464841
				GO:0032095	regulation of response to food	0.0352958						GO:0071695	anatomical structure maturation	0.0467281
				GO:0035493	SNARE complex assembly	0.0352958						GO:0043954	cellular component maintenance	0.048763
				GO:0071385	cellular response to glucocorticoid stimulus	0.0368431						GO:1901214	regulation of neuron death	0.0493297
				GO:0021510	spinal cord development	0.0368968						GO:0008277	regulation of G protein-coupled receptor signaling pathway	0.0494239
				GO:0022406	membrane docking	0.0368968
				GO:0044331	cell-cell adhesion mediated by cadherin	0.0374956
				GO:0050982	detection of mechanical stimulus	0.0374956
				GO:0019098	reproductive behavior	0.0377651
				GO:0060292	long-term synaptic depression	0.0377651
				GO:0006936	muscle contraction	0.0378381
				GO:1900006	positive regulation of dendrite development	0.0382306
				GO:0014049	positive regulation of glutamate secretion	0.0382306
				GO:0021548	pons development	0.0382306
				GO:0021877	forebrain neuron fate commitment	0.0382306
				GO:0030432	peristalsis	0.0382306
				GO:0070091	glucagon secretion	0.0382306
				GO:2000252	negative regulation of feeding behavior	0.0382306
				GO:2000849	regulation of glucocorticoid secretion	0.0382306
				GO:0019722	calcium-mediated signaling	0.0383731
				GO:1900271	regulation of long-term synaptic potentiation	0.0407095
				GO:0051580	regulation of neurotransmitter uptake	0.0408777
				GO:0098698	postsynaptic specialization assembly	0.0408777
				GO:0032228	regulation of synaptic transmission, GABAergic	0.0418537
				GO:0045745	positive regulation of G protein-coupled receptor signaling pathway	0.0418537
				GO:0051385	response to mineralocorticoid	0.0418537
				GO:0008217	regulation of blood pressure	0.0426966
				GO:0000380	alternative mRNA splicing, via spliceosome	0.0437589
				GO:0061387	regulation of extent of cell growth	0.0454023
				GO:0042490	mechanoreceptor differentiation	0.0458021
				GO:0071384	cellular response to corticosteroid stimulus	0.0458021
				GO:0016050	vesicle organization	0.0458778
				GO:0071695	anatomical structure maturation	0.0463697
				GO:0015874	norepinephrine transport	0.0474306
				GO:0050951	sensory perception of temperature stimulus	0.0474306
				GO:0051412	response to corticosterone	0.0474306
				GO:0061003	positive regulation of dendritic spine morphogenesis	0.0474306
				GO:1900273	positive regulation of long-term synaptic potentiation	0.0474306
				GO:0021695	cerebellar cortex development	0.0480991
				GO:0042551	neuron maturation	0.0480991
				GO:0001778	plasma membrane repair	0.0480991
				GO:0021892	cerebral cortex GABAergic interneuron differentiation	0.0480991
				GO:0031915	positive regulation of synaptic plasticity	0.0480991
				GO:0035933	glucocorticoid secretion	0.0480991
				GO:0051583	dopamine uptake involved in synaptic transmission	0.0480991
				GO:0051934	catecholamine uptake involved in synaptic transmission	0.0480991

## Sheet: S_Table 5
Supplementary Table 5 KEGG analysis of down-regulated DEGs between high- and low-GASC groups
All gliomas from TCGA				All gliomas from CGGA				HGG from TCGA				HGG from CGGA
ID	Description	p.adjust		ID	Description	p.adjust		ID	Description	p.adjust		ID	Description	p.adjust
hsa04740	Olfactory transduction	1.23238e-15		hsa04080	Neuroactive ligand-receptor interaction	2.10586e-35		hsa04740	Olfactory transduction	1.25468e-12		hsa04080	Neuroactive ligand-receptor interaction	5.8615e-35
hsa04080	Neuroactive ligand-receptor interaction	6.26291e-07		hsa05033	Nicotine addiction	6.13591e-20		hsa04080	Neuroactive ligand-receptor interaction	6.10095e-09		hsa05033	Nicotine addiction	1.65259e-19
hsa05150	Staphylococcus aureus infection	0.041948		hsa05032	Morphine addiction	4.90312e-13		hsa04742	Taste transduction	0.000907446		hsa04020	Calcium signaling pathway	9.95413e-12
hsa04915	Estrogen signaling pathway	0.041948		hsa04020	Calcium signaling pathway	5.16015e-11						hsa04721	Synaptic vesicle cycle	2.94143e-10
				hsa04721	Synaptic vesicle cycle	1.02198e-10						hsa04024	cAMP signaling pathway	9.08392e-10
				hsa04724	Glutamatergic synapse	4.07505e-10						hsa05032	Morphine addiction	4.14315e-09
				hsa04727	GABAergic synapse	1.01997e-09						hsa04724	Glutamatergic synapse	6.01806e-09
				hsa04723	Retrograde endocannabinoid signaling	2.25013e-09						hsa04911	Insulin secretion	8.39201e-09
				hsa04024	cAMP signaling pathway	3.78957e-09						hsa04727	GABAergic synapse	1.39623e-08
				hsa04911	Insulin secretion	2.46422e-08						hsa04723	Retrograde endocannabinoid signaling	1.38285e-07
				hsa04726	Serotonergic synapse	8.13618e-08						hsa04725	Cholinergic synapse	7.46665e-07
				hsa04742	Taste transduction	1.52138e-07						hsa04726	Serotonergic synapse	2.43414e-05
				hsa04725	Cholinergic synapse	3.04101e-07						hsa05031	Amphetamine addiction	2.53177e-05
				hsa05031	Amphetamine addiction	8.9749e-05						hsa04261	Adrenergic signaling in cardiomyocytes	5.42046e-05
				hsa04925	Aldosterone synthesis and secretion	0.000152676						hsa04728	Dopaminergic synapse	0.000134082
				hsa04728	Dopaminergic synapse	0.000284967						hsa04925	Aldosterone synthesis and secretion	0.000240781
				hsa04720	Long-term potentiation	0.000322557						hsa04742	Taste transduction	0.000244778
				hsa04713	Circadian entrainment	0.00053001						hsa04720	Long-term potentiation	0.00046771
				hsa05030	Cocaine addiction	0.000642671						hsa05030	Cocaine addiction	0.00092488
				hsa04540	Gap junction	0.000792659						hsa04540	Gap junction	0.00123475
				hsa04261	Adrenergic signaling in cardiomyocytes	0.0035398						hsa04713	Circadian entrainment	0.00301424
				hsa04929	GnRH secretion	0.00460387						hsa04970	Salivary secretion	0.00759281
				hsa04934	Cushing syndrome	0.00460387						hsa04260	Cardiac muscle contraction	0.0157158
				hsa04921	Oxytocin signaling pathway	0.0125525						hsa04921	Oxytocin signaling pathway	0.0192219
				hsa04971	Gastric acid secretion	0.0144406						hsa04934	Cushing syndrome	0.0192219
				hsa04970	Salivary secretion	0.016292						hsa04971	Gastric acid secretion	0.0192219
				hsa04927	Cortisol synthesis and secretion	0.0188533						hsa04929	GnRH secretion	0.0229675
				hsa04961	Endocrine and other factor-regulated calcium reabsorption	0.0226663						hsa05414	Dilated cardiomyopathy	0.027024
				hsa04972	Pancreatic secretion	0.028978						hsa04961	Endocrine and other factor-regulated calcium reabsorption	0.0286271
				hsa05017	Spinocerebellar ataxia	0.041921						hsa04972	Pancreatic secretion	0.0390742
				hsa04360	Axon guidance	0.0450458						hsa04014	Ras signaling pathway	0.0489506
												hsa05410	Hypertrophic cardiomyopathy	0.0489506

## Sheet: S_Table 6
Supplementary Table 6 Results of GSEA analysis
All gliomas from TCGA				All gliomas from CGGA				HGG from TCGA				HGG from CGGA
ID	Description	p.adjust		ID	Description	p.adjust		ID	Description	p.adjust		ID	Description	p.adjust
hsa05332	Graft-versus-host disease	0.0177589		hsa05332	Graft-versus-host disease	0.00654245		hsa05332	Graft-versus-host disease	0.0220748		hsa05332	Graft-versus-host disease	0.00812393
hsa05330	Allograft rejection	0.0177589		hsa05330	Allograft rejection	0.00654245		hsa05330	Allograft rejection	0.0220748		hsa05144	Malaria	0.00812393
hsa04061	Viral protein interaction with cytokine and cytokine receptor	0.0177589		hsa05320	Autoimmune thyroid disease	0.00654245		hsa04061	Viral protein interaction with cytokine and cytokine receptor	0.0220748		hsa05330	Allograft rejection	0.00812393
hsa05322	Systemic lupus erythematosus	0.0177589		hsa05310	Asthma	0.00654245		hsa05340	Primary immunodeficiency	0.0220748		hsa05322	Systemic lupus erythematosus	0.00812393
hsa05323	Rheumatoid arthritis	0.0177589		hsa05144	Malaria	0.00654245		hsa04672	Intestinal immune network for IgA production	0.0220748		hsa05320	Autoimmune thyroid disease	0.00812393
hsa05321	Inflammatory bowel disease	0.0177589		hsa05322	Systemic lupus erythematosus	0.00654245		hsa05323	Rheumatoid arthritis	0.0220748		hsa05150	Staphylococcus aureus infection	0.00812393
hsa05310	Asthma	0.0286921		hsa05150	Staphylococcus aureus infection	0.00654245		hsa05140	Leishmaniasis	0.0220748		hsa05323	Rheumatoid arthritis	0.00812393
hsa04672	Intestinal immune network for IgA production	0.0177589		hsa04061	Viral protein interaction with cytokine and cytokine receptor	0.00654245		hsa04640	Hematopoietic cell lineage	0.0220748		hsa05310	Asthma	0.00812393
hsa05340	Primary immunodeficiency	0.0177589		hsa04672	Intestinal immune network for IgA production	0.00654245		hsa04940	Type I diabetes mellitus	0.0220748		hsa04061	Viral protein interaction with cytokine and cytokine receptor	0.00812393
hsa05140	Leishmaniasis	0.0177589		hsa04940	Type I diabetes mellitus	0.00654245		hsa05144	Malaria	0.0220748		hsa04610	Complement and coagulation cascades	0.00812393
hsa04640	Hematopoietic cell lineage	0.0177589		hsa05323	Rheumatoid arthritis	0.00654245		hsa05321	Inflammatory bowel disease	0.0220748		hsa04640	Hematopoietic cell lineage	0.00812393
hsa04659	Th17 cell differentiation	0.0177589		hsa04610	Complement and coagulation cascades	0.00654245		hsa05322	Systemic lupus erythematosus	0.0220748		hsa04940	Type I diabetes mellitus	0.00812393
hsa04940	Type I diabetes mellitus	0.0280974		hsa04640	Hematopoietic cell lineage	0.00654245		hsa05134	Legionellosis	0.0220748		hsa04612	Antigen processing and presentation	0.00812393
hsa05144	Malaria	0.0177589		hsa05416	Viral myocarditis	0.00654245		hsa04380	Osteoclast differentiation	0.0220748		hsa04672	Intestinal immune network for IgA production	0.00812393
hsa04657	IL-17 signaling pathway	0.0177589		hsa04612	Antigen processing and presentation	0.00654245		hsa04659	Th17 cell differentiation	0.0220748		hsa05140	Leishmaniasis	0.00812393
hsa04612	Antigen processing and presentation	0.0177589		hsa05140	Leishmaniasis	0.00654245		hsa05145	Toxoplasmosis	0.0220748		hsa05416	Viral myocarditis	0.00812393
hsa04380	Osteoclast differentiation	0.0177589		hsa05340	Primary immunodeficiency	0.00654245		hsa04612	Antigen processing and presentation	0.0220748		hsa05321	Inflammatory bowel disease	0.00812393
hsa05134	Legionellosis	0.0279948		hsa05321	Inflammatory bowel disease	0.00654245		hsa04062	Chemokine signaling pathway	0.0220748		hsa04380	Osteoclast differentiation	0.00812393
hsa04660	T cell receptor signaling pathway	0.0177589		hsa04380	Osteoclast differentiation	0.00654245		hsa04660	T cell receptor signaling pathway	0.0220748		hsa04620	Toll-like receptor signaling pathway	0.00812393
hsa04062	Chemokine signaling pathway	0.0177589		hsa04659	Th17 cell differentiation	0.00654245		hsa04064	NF-kappa B signaling pathway	0.0220748		hsa05134	Legionellosis	0.00812393
hsa05145	Toxoplasmosis	0.0177589		hsa05134	Legionellosis	0.00654245		hsa04658	Th1 and Th2 cell differentiation	0.0220748		hsa05143	African trypanosomiasis	0.00812393
hsa04060	Cytokine-cytokine receptor interaction	0.0177589		hsa05133	Pertussis	0.00654245		hsa04060	Cytokine-cytokine receptor interaction	0.0220748		hsa05340	Primary immunodeficiency	0.00812393
hsa05416	Viral myocarditis	0.0405032		hsa04620	Toll-like receptor signaling pathway	0.00654245		hsa04657	IL-17 signaling pathway	0.0220748		hsa04668	TNF signaling pathway	0.00812393
hsa04064	NF-kappa B signaling pathway	0.0177589		hsa04064	NF-kappa B signaling pathway	0.00654245		hsa04662	B cell receptor signaling pathway	0.0220748		hsa05145	Toxoplasmosis	0.00812393
hsa04658	Th1 and Th2 cell differentiation	0.0177589		hsa05143	African trypanosomiasis	0.00654245		hsa04668	TNF signaling pathway	0.0220748		hsa05133	Pertussis	0.00812393
hsa04668	TNF signaling pathway	0.0177589		hsa04145	Phagosome	0.00654245		hsa05235	PD-L1 expression and PD-1 checkpoint pathway in cancer	0.0286997		hsa04064	NF-kappa B signaling pathway	0.00812393
hsa04613	Neutrophil extracellular trap formation	0.0177589		hsa04060	Cytokine-cytokine receptor interaction	0.00654245		hsa04514	Cell adhesion molecules	0.0220748		hsa04659	Th17 cell differentiation	0.00812393
hsa04662	B cell receptor signaling pathway	0.0270652		hsa04668	TNF signaling pathway	0.00654245		hsa04613	Neutrophil extracellular trap formation	0.0286997		hsa04145	Phagosome	0.00812393
hsa04514	Cell adhesion molecules	0.0177589		hsa05145	Toxoplasmosis	0.00654245		hsa05142	Chagas disease	0.0286997		hsa04657	IL-17 signaling pathway	0.00812393
hsa05235	PD-L1 expression and PD-1 checkpoint pathway in cancer	0.0270652		hsa00511	Other glycan degradation	0.0188255		hsa04650	Natural killer cell mediated cytotoxicity	0.0286997		hsa04060	Cytokine-cytokine receptor interaction	0.00819464
hsa05146	Amoebiasis	0.0177589		hsa04623	Cytosolic DNA-sensing pathway	0.00654245		hsa05135	Yersinia infection	0.0286997		hsa04623	Cytosolic DNA-sensing pathway	0.00812393
hsa04630	JAK-STAT signaling pathway	0.0177589		hsa04613	Neutrophil extracellular trap formation	0.00654245		hsa04630	JAK-STAT signaling pathway	0.0286997		hsa00532	Glycosaminoglycan biosynthesis - chondroitin sulfate / dermatan sulfate	0.0289433
hsa04610	Complement and coagulation cascades	0.0270652		hsa00860	Porphyrin and chlorophyll metabolism	0.010281		hsa05202	Transcriptional misregulation in cancer	0.0286997		hsa05219	Bladder cancer	0.00812393
hsa05202	Transcriptional misregulation in cancer	0.0177589		hsa05152	Tuberculosis	0.00654245		hsa04670	Leukocyte transendothelial migration	0.0455753		hsa05146	Amoebiasis	0.00812393
hsa05142	Chagas disease	0.0270652		hsa05146	Amoebiasis	0.00654245		hsa04145	Phagosome	0.0286997		hsa05152	Tuberculosis	0.00812393
hsa05166	Human T-cell leukemia virus 1 infection	0.0177589		hsa04512	ECM-receptor interaction	0.00654245		hsa05152	Tuberculosis	0.0286997		hsa04613	Neutrophil extracellular trap formation	0.00812393
hsa04145	Phagosome	0.0177589		hsa04630	JAK-STAT signaling pathway	0.00654245		hsa05162	Measles	0.0454197		hsa05162	Measles	0.00812393
hsa05135	Yersinia infection	0.0302412		hsa04657	IL-17 signaling pathway	0.00654245		hsa05166	Human T-cell leukemia virus 1 infection	0.0286997		hsa00511	Other glycan degradation	0.0345617
hsa04650	Natural killer cell mediated cytotoxicity	0.0302412		hsa05162	Measles	0.00654245		hsa04621	NOD-like receptor signaling pathway	0.0485987		hsa04630	JAK-STAT signaling pathway	0.00812393
hsa04670	Leukocyte transendothelial migration	0.0371531		hsa04658	Th1 and Th2 cell differentiation	0.00654245		hsa05169	Epstein-Barr virus infection	0.0361152		hsa04512	ECM-receptor interaction	0.00812393
hsa04020	Calcium signaling pathway	0.0468525		hsa00532	Glycosaminoglycan biosynthesis - chondroitin sulfate / dermatan sulfate	0.0232928		hsa04080	Neuroactive ligand-receptor interaction	0.0296418		hsa04933	AGE-RAGE signaling pathway in diabetic complications	0.00812393
hsa04024	cAMP signaling pathway	0.0419239		hsa05169	Epstein-Barr virus infection	0.00654245		hsa04726	Serotonergic synapse	0.048817		hsa00520	Amino sugar and nucleotide sugar metabolism	0.00812393
hsa04728	Dopaminergic synapse	0.0321975		hsa04933	AGE-RAGE signaling pathway in diabetic complications	0.00654245		hsa04915	Estrogen signaling pathway	0.0286997		hsa05164	Influenza A	0.00812393
hsa04726	Serotonergic synapse	0.0302412		hsa01523	Antifolate resistance	0.00654245		hsa04925	Aldosterone synthesis and secretion	0.0384842		hsa05169	Epstein-Barr virus infection	0.00812393
hsa04925	Aldosterone synthesis and secretion	0.0302412		hsa05219	Bladder cancer	0.00654245		hsa04724	Glutamatergic synapse	0.0392015		hsa00860	Porphyrin and chlorophyll metabolism	0.0388473
hsa04724	Glutamatergic synapse	0.0302412		hsa04514	Cell adhesion molecules	0.00654245		hsa04970	Salivary secretion	0.0485987		hsa05142	Chagas disease	0.00812393
hsa04742	Taste transduction	0.0302412		hsa05164	Influenza A	0.00654245		hsa04721	Synaptic vesicle cycle	0.0471325		hsa05166	Human T-cell leukemia virus 1 infection	0.00812393
hsa04720	Long-term potentiation	0.0286921		hsa05166	Human T-cell leukemia virus 1 infection	0.00654245		hsa04740	Olfactory transduction	0.0296418		hsa04658	Th1 and Th2 cell differentiation	0.00812393
hsa05031	Amphetamine addiction	0.0286921		hsa05142	Chagas disease	0.00654245		hsa04720	Long-term potentiation	0.0471325		hsa04514	Cell adhesion molecules	0.00812393
				hsa04650	Natural killer cell mediated cytotoxicity	0.00654245		hsa04742	Taste transduction	0.0384842		hsa04662	B cell receptor signaling pathway	0.00812393
				hsa00520	Amino sugar and nucleotide sugar metabolism	0.00654245		hsa05030	Cocaine addiction	0.0471325		hsa04510	Focal adhesion	0.00812393
				hsa04062	Chemokine signaling pathway	0.00654245		hsa05031	Amphetamine addiction	0.0369824		hsa04216	Ferroptosis	0.00812393
				hsa05171	Coronavirus disease - COVID-19	0.00654245		hsa05033	Nicotine addiction	0.0471325		hsa04621	NOD-like receptor signaling pathway	0.00812393
				hsa04662	B cell receptor signaling pathway	0.00654245						hsa04650	Natural killer cell mediated cytotoxicity	0.00812393
				hsa00380	Tryptophan metabolism	0.00654245						hsa01523	Antifolate resistance	0.0128215
				hsa04115	p53 signaling pathway	0.00654245						hsa04062	Chemokine signaling pathway	0.00812393
				hsa05235	PD-L1 expression and PD-1 checkpoint pathway in cancer	0.00654245						hsa05235	PD-L1 expression and PD-1 checkpoint pathway in cancer	0.00812393
				hsa04621	NOD-like receptor signaling pathway	0.00654245						hsa00051	Fructose and mannose metabolism	0.0347832
				hsa04510	Focal adhesion	0.00654245						hsa05135	Yersinia infection	0.00812393
				hsa04216	Ferroptosis	0.00980736						hsa05418	Fluid shear stress and atherosclerosis	0.00812393
				hsa05418	Fluid shear stress and atherosclerosis	0.00654245						hsa00380	Tryptophan metabolism	0.0181378
				hsa05202	Transcriptional misregulation in cancer	0.00654245						hsa04142	Lysosome	0.00812393
				hsa04142	Lysosome	0.00654245						hsa04115	p53 signaling pathway	0.00812393
				hsa05135	Yersinia infection	0.00654245						hsa05167	Kaposi sarcoma-associated herpesvirus infection	0.00812393
				hsa04974	Protein digestion and absorption	0.00654245						hsa05222	Small cell lung cancer	0.00812393
				hsa05167	Kaposi sarcoma-associated herpesvirus infection	0.00654245						hsa04974	Protein digestion and absorption	0.00812393
				hsa05222	Small cell lung cancer	0.00654245						hsa05202	Transcriptional misregulation in cancer	0.00812393
				hsa04625	C-type lectin receptor signaling pathway	0.00654245						hsa04670	Leukocyte transendothelial migration	0.00812393
				hsa04670	Leukocyte transendothelial migration	0.00654245						hsa04625	C-type lectin receptor signaling pathway	0.00812393
				hsa04215	Apoptosis - multiple species	0.0456667						hsa00513	Various types of N-glycan biosynthesis	0.0242447
				hsa04660	T cell receptor signaling pathway	0.00654245						hsa05215	Prostate cancer	0.00812393
				hsa04210	Apoptosis	0.00654245						hsa05171	Coronavirus disease - COVID-19	0.00812393
				hsa05215	Prostate cancer	0.00654245						hsa04520	Adherens junction	0.00812393
				hsa04151	PI3K-Akt signaling pathway	0.00654245						hsa04660	T cell receptor signaling pathway	0.00812393
				hsa04520	Adherens junction	0.00955858						hsa04210	Apoptosis	0.00812393
				hsa00590	Arachidonic acid metabolism	0.0219708						hsa04151	PI3K-Akt signaling pathway	0.00821429
				hsa04664	Fc epsilon RI signaling pathway	0.0178391						hsa04611	Platelet activation	0.00812393
				hsa05203	Viral carcinogenesis	0.00654245						hsa05212	Pancreatic cancer	0.00812393
				hsa05205	Proteoglycans in cancer	0.00654245						hsa05161	Hepatitis B	0.00812393
				hsa05220	Chronic myeloid leukemia	0.0133721						hsa05220	Chronic myeloid leukemia	0.0131509
				hsa04622	RIG-I-like receptor signaling pathway	0.0471674						hsa05205	Proteoglycans in cancer	0.00812393
				hsa05212	Pancreatic cancer	0.0135773						hsa05131	Shigellosis	0.00812393
				hsa05163	Human cytomegalovirus infection	0.00654245						hsa04664	Fc epsilon RI signaling pathway	0.0181378
				hsa04611	Platelet activation	0.00654245						hsa05203	Viral carcinogenesis	0.00812393
				hsa05161	Hepatitis B	0.00654245						hsa04217	Necroptosis	0.00812393
				hsa04217	Necroptosis	0.00654245						hsa04622	RIG-I-like receptor signaling pathway	0.0289819
				hsa05131	Shigellosis	0.00654245						hsa05221	Acute myeloid leukemia	0.0182871
				hsa05120	Epithelial cell signaling in Helicobacter pylori infection	0.0287471						hsa05120	Epithelial cell signaling in Helicobacter pylori infection	0.0131994
				hsa05165	Human papillomavirus infection	0.00654245						hsa05206	MicroRNAs in cancer	0.00812393
				hsa05170	Human immunodeficiency virus 1 infection	0.00654245						hsa05210	Colorectal cancer	0.00812393
				hsa04666	Fc gamma R-mediated phagocytosis	0.00654245						hsa05165	Human papillomavirus infection	0.00819464
				hsa04218	Cellular senescence	0.00654245						hsa04066	HIF-1 signaling pathway	0.00812393
				hsa05221	Acute myeloid leukemia	0.0440443						hsa04666	Fc gamma R-mediated phagocytosis	0.00812393
				hsa05132	Salmonella infection	0.00654245						hsa04218	Cellular senescence	0.00812393
				hsa05218	Melanoma	0.043625						hsa05163	Human cytomegalovirus infection	0.00812393
				hsa05206	MicroRNAs in cancer	0.00654245						hsa05170	Human immunodeficiency virus 1 infection	0.00812393
				hsa05100	Bacterial invasion of epithelial cells	0.0402903						hsa05132	Salmonella infection	0.00812393
				hsa04066	HIF-1 signaling pathway	0.00654245						hsa04141	Protein processing in endoplasmic reticulum	0.00812393
				hsa04141	Protein processing in endoplasmic reticulum	0.00654245						hsa05230	Central carbon metabolism in cancer	0.0487059
				hsa04810	Regulation of actin cytoskeleton	0.00654245						hsa05100	Bacterial invasion of epithelial cells	0.0391932
				hsa05210	Colorectal cancer	0.0245393						hsa05160	Hepatitis C	0.00812393
				hsa05130	Pathogenic Escherichia coli infection	0.00654245						hsa04810	Regulation of actin cytoskeleton	0.00812393
				hsa04110	Cell cycle	0.0133721						hsa05130	Pathogenic Escherichia coli infection	0.00812393
				hsa05200	Pathways in cancer	0.00654245						hsa01522	Endocrine resistance	0.0247511
				hsa05160	Hepatitis C	0.00654245						hsa04932	Non-alcoholic fatty liver disease	0.013251
				hsa04932	Non-alcoholic fatty liver disease	0.00934281						hsa05200	Pathways in cancer	0.00885442
				hsa05168	Herpes simplex virus 1 infection	0.00654245						hsa05168	Herpes simplex virus 1 infection	0.00863502
				hsa04926	Relaxin signaling pathway	0.0244433						hsa04926	Relaxin signaling pathway	0.0130743
				hsa04015	Rap1 signaling pathway	0.00934281						hsa04015	Rap1 signaling pathway	0.00812393
				hsa04068	FoxO signaling pathway	0.0456667						hsa04110	Cell cycle	0.0399362
				hsa04010	MAPK signaling pathway	0.00892585						hsa04068	FoxO signaling pathway	0.0489362
				hsa04022	cGMP-PKG signaling pathway	0.0461153						hsa04010	MAPK signaling pathway	0.00819464
				hsa04921	Oxytocin signaling pathway	0.01364						hsa05017	Spinocerebellar ataxia	0.0377875
				hsa05017	Spinocerebellar ataxia	0.00771313						hsa05034	Alcoholism	0.0378289
				hsa04020	Calcium signaling pathway	0.00771313						hsa04261	Adrenergic signaling in cardiomyocytes	0.00812393
				hsa05034	Alcoholism	0.0132953						hsa04020	Calcium signaling pathway	0.00812393
				hsa04261	Adrenergic signaling in cardiomyocytes	0.00771313						hsa04929	GnRH secretion	0.0405235
				hsa04971	Gastric acid secretion	0.0296665						hsa04728	Dopaminergic synapse	0.00812393
				hsa04070	Phosphatidylinositol signaling system	0.029525						hsa04927	Cortisol synthesis and secretion	0.0482614
				hsa04728	Dopaminergic synapse	0.00771313						hsa04260	Cardiac muscle contraction	0.0334489
				hsa04260	Cardiac muscle contraction	0.0188255						hsa04024	cAMP signaling pathway	0.00812393
				hsa04024	cAMP signaling pathway	0.00771313						hsa04725	Cholinergic synapse	0.00812393
				hsa04726	Serotonergic synapse	0.00771313						hsa04726	Serotonergic synapse	0.00812393
				hsa04929	GnRH secretion	0.0188255						hsa04713	Circadian entrainment	0.00812393
				hsa04725	Cholinergic synapse	0.00771313						hsa03010	Ribosome	0.00812393
				hsa04970	Salivary secretion	0.0133721						hsa04970	Salivary secretion	0.00954003
				hsa04713	Circadian entrainment	0.00771313						hsa04723	Retrograde endocannabinoid signaling	0.00812393
				hsa04925	Aldosterone synthesis and secretion	0.00771313						hsa04925	Aldosterone synthesis and secretion	0.00812393
				hsa05030	Cocaine addiction	0.0237161						hsa04080	Neuroactive ligand-receptor interaction	0.00812393
				hsa04080	Neuroactive ligand-receptor interaction	0.00836364						hsa04720	Long-term potentiation	0.00812393
				hsa04723	Retrograde endocannabinoid signaling	0.00771313						hsa05030	Cocaine addiction	0.0140554
				hsa05031	Amphetamine addiction	0.00771313						hsa05031	Amphetamine addiction	0.00812393
				hsa04720	Long-term potentiation	0.00771313						hsa04724	Glutamatergic synapse	0.00812393
				hsa04740	Olfactory transduction	0.00771313						hsa04740	Olfactory transduction	0.00812393
				hsa04724	Glutamatergic synapse	0.00771313						hsa04727	GABAergic synapse	0.00812393
				hsa04727	GABAergic synapse	0.00771313						hsa00650	Butanoate metabolism	0.0446377
				hsa04911	Insulin secretion	0.00771313						hsa05032	Morphine addiction	0.00812393
				hsa05032	Morphine addiction	0.00771313						hsa04911	Insulin secretion	0.00812393
				hsa04742	Taste transduction	0.00771313						hsa04742	Taste transduction	0.00812393
				hsa04721	Synaptic vesicle cycle	0.00771313						hsa04721	Synaptic vesicle cycle	0.00812393
				hsa05033	Nicotine addiction	0.00771313						hsa05033	Nicotine addiction	0.00812393
